# Supplementary material for: Immune Responses Induced at One Hour Post Cataract Surgery Wounding of the Chick Lens
Source: Biomolecules. 2023 Nov 4;13(11):1615. doi: 10.3390/biom13111615 (PMC10668984; doi:10.3390/biom13111615)
Supplement: Supplementary file 1 [file biomolecules-13-01615-s001.zip]

Archive with 1 entries (1 files):
- biomolecules-2562365-supplementary.xls
