# Supplementary material for: Immune Responses Induced at One Hour Post Cataract Surgery Wounding of the Chick Lens
Source: Biomolecules. 2023 Nov 4;13(11):1615. doi: 10.3390/biom13111615 (PMC10668984; doi:10.3390/biom13111615)
Supplement: Supplementary file 1 [file biomolecules-13-01615-s001.zip › biomolecules-2562365-supplementary.xls]

## Sheet: OneHourvsT0_deg_up(4)
gene_id	OneHour_3	OneHour_1	OneHour_2	T0_1	T0_3	T0_2	OneHour	T0	log2FoldChange	pvalue	padj	gene_name	gene_chr	gene_start	gene_end	gene_strand	gene_length	gene_biotype	gene_description	tf_family	OneHour_3_count	OneHour_1_count	OneHour_2_count	T0_1_count	T0_3_count	T0_2_count	OneHour_3_fpkm	OneHour_1_fpkm	OneHour_2_fpkm	T0_1_fpkm	T0_3_fpkm	T0_2_fpkm
ENSGALG00000037402	24344.5	20094.6	19889.9	178.203	166.438	175.168	21443	173.269	6.95217	0	0	CTGF	3	57245588	57248925	+	2639	protein_coding	Gallus gallus connective tissue growth factor (CTGF), mRNA. [Source:RefSeq mRNA;Acc:NM_204274]	VWC	27254	20211	20545	156	165	177	625.892	516.861	511.174	4.71617	4.40042	4.57257
ENSGALG00000010870	54368.3	32623	49558.8	893.301	914.902	896.621	45516.7	901.608	5.65773	0	0	JUN	8	26714120	26715827	-	1708	protein_coding	Gallus gallus Jun proto-oncogene, AP-1 transcription factor subunit (JUN), mRNA. [Source:RefSeq mRNA;Acc:NM_001031289]	Jun	60866	32812	51191	782	907	906	2159.71	1296.49	1967.92	36.5278	37.3739	36.1632
ENSGALG00000052763	30806.2	23506.8	23351	492.344	406.511	379.035	25888	425.963	5.92754	0	0	BTG2	26	5122814	5126845	+	3021	protein_coding	BTG anti-proliferation factor 2 [Source:NCBI gene;Acc:419932]	-	34488	23643	24120	431	403	383	691.872	528.174	524.238	11.3823	9.38866	8.6432
ENSGALG00000029968	9800.69	8126.91	8336.45	349.553	305.64	294.915	8754.68	316.702	4.79126	0	0	GADD45B	28	3398994	3401884	-	1617	protein_coding	growth arrest and DNA damage inducible beta [Source:HGNC Symbol;Acc:HGNC:4096]	-	10972	8174	8611	306	303	298	411.229	341.154	349.659	15.0979	13.1881	12.5641
ENSGALG00000002260	10082.1	9564.58	9438.16	503.767	504.356	382.994	9694.93	463.706	4.38772	0	0	CISH	12	2264031	2268470	-	1262	protein_coding	Gallus gallus cytokine inducible SH2 containing protein (CISH), mRNA. [Source:RefSeq mRNA;Acc:NM_204626]	SH2	11287	9620	9749	441	500	387	542.035	514.448	507.227	27.8794	27.8843	20.9064
ENSGALG00000015209	9814.98	8072.23	8981.21	508.336	438.79	496.803	8956.14	481.31	4.21873	0	0	NFIL3	Z	44356123	44369961	-	4151	protein_coding	nuclear factor, interleukin 3 regulated [Source:NCBI gene;Acc:395326]	Vert_IL3-reg_TF	10988	8119	9277	445	435	502	160.426	132	146.743	8.55286	7.37541	8.24475
ENSGALG00000033631	9393.37	7948.94	7512.58	428.373	336.91	317.677	8284.96	360.987	4.52361	0	0	MYC	2	139734098	139738744	+	2203	protein_coding	Gallus gallus MYC proto-oncogene, bHLH transcription factor (MYC), mRNA. [Source:RefSeq mRNA;Acc:NM_001030952]	Myc_N	10516	7995	7760	375	334	321	289.297	244.923	231.286	13.5807	10.6704	9.93384
ENSGALG00000007082	5479.17	5027.87	4311.99	83.39	96.8364	94.0165	4939.67	91.4143	5.75265	0	0	CREM	2	13012790	13044927	-	3179	protein_coding	Gallus gallus cAMP responsive element modulator (CREM), transcript variant 1, mRNA. [Source:RefSeq mRNA;Acc:NM_001278132]	bZIP_1	6134	5057	4454	73	96	95	116.94	107.356	91.9944	1.83205	2.12535	2.03732
ENSGALG00000005619	5409.49	4638.13	4415.58	331.275	310.683	293.925	4821.07	311.961	3.95149	4.84257217247952e-292	7.66525368546037e-289	F3	8	13932222	13939362	+	2617	protein_coding	coagulation factor III, tissue factor [Source:NCBI gene;Acc:429084]	-	6056	4665	4561	290	308	297	140.246	120.302	114.435	8.84094	8.28317	7.73712
ENSGALG00000033178	22734.9	14277.3	20145.5	520.902	618.341	581.913	19052.6	573.718	5.05283	1.8307602456437e-290	2.60810104594402e-287	KLF6	2	11821968	11830930	-	4013	protein_coding	Gallus gallus Kruppel like factor 6 (KLF6), mRNA. [Source:RefSeq mRNA;Acc:NM_001030969]	-	25452	14360	20809	456	613	588	384.38	241.496	340.474	9.06567	10.7508	9.9893
ENSGALG00000014795	5561.34	5382.81	4854.13	557.456	524.53	569.047	5266.1	550.345	3.25852	1.20173605872693e-274	1.55635744478398e-271	TGIF1	2	100818249	100826684	-	2719	protein_coding	TGFB induced factor homeobox 1 [Source:NCBI gene;Acc:396339]	Coprinus_mating	6226	5414	5014	488	520	575	138.774	134.38	121.081	14.3191	13.46	14.4173
ENSGALG00000010036	5286.23	3573.3	4117.4	84.5323	90.7841	105.892	4325.64	93.7362	5.52496	2.58786348768203e-272	3.07222527045985e-269	FOSL2	3	27500695	27510879	-	972	protein_coding	Gallus gallus FOS like 2, AP-1 transcription factor subunit (FOSL2), mRNA. [Source:RefSeq mRNA;Acc:NM_001045836]	bZIP_1	5918	3594	4253	74	90	107	368.992	249.538	287.297	6.07393	6.51667	7.50489
ENSGALG00000016908	2853.92	2599.94	2250.87	67.3974	74.6447	63.3374	2568.24	68.4598	5.22941	1.28297362116269e-267	1.4059417082372e-264	PCDH9	1	160443682	160632766	+	3941	protein_coding	protocadherin 9 [Source:NCBI gene;Acc:418800]	Cadherin	3195	2615	2325	59	74	64	49.1329	44.7807	38.7363	1.1944	1.32152	1.10713
ENSGALG00000000535	7739.08	5859.05	5580.22	300.432	311.692	286.008	6392.78	299.378	4.41671	8.39524344923792e-267	8.54275986984596e-264	ERRFI1	21	255925	259437	+	2838	protein_coding	ERBB receptor feedback inhibitor 1 [Source:NCBI gene;Acc:419364]	-	8664	5893	5764	263	309	289	185.018	140.136	133.356	7.39346	7.66294	6.94244
ENSGALG00000039206	3327.34	3671.73	2732.99	126.798	143.237	151.416	3244.02	140.484	4.52638	1.10871822679909e-245	1.05298665726532e-242	ARID5A	22	3788778	3793564	-	3298	protein_coding	AT rich interactive domain 5A (MRF1-like) [Source:NCBI gene;Acc:101749459]	ARID	3725	3693	2823	111	142	153	68.4517	75.5708	56.2033	2.6852	3.03031	3.16277
ENSGALG00000006647	4945.01	3890.46	3522.01	209.046	197.708	205.847	4119.16	204.2	4.33494	2.99817538040763e-235	2.66950040433045e-232	DUSP8	5	14360355	14381768	+	2063	protein_coding	dual specificity phosphatase 8 [Source:NCBI gene;Acc:770435]	DSPc	5536	3913	3638	183	196	208	162.632	128.008	115.788	7.07711	6.68661	6.8737
ENSGALG00000012277	4146.44	3283.97	3519.1	134.795	179.551	210.795	3649.84	175.047	4.37658	2.77827455014409e-219	2.32819407302075e-216	MAFF	1	50976162	50979138	-	1934	protein_coding	Gallus gallus MAF bZIP transcription factor F (MAFF), mRNA. [Source:RefSeq mRNA;Acc:NM_204757]	bZIP_Maf	4642	3303	3635	118	178	213	145.465	115.26	123.41	4.86777	6.47758	7.50844
ENSGALG00000049422	36854.4	21726.1	31633.2	30.8429	19.1655	24.7412	30071.2	24.9165	10.2433	6.591203593663e-216	5.21657146640684e-213	ATF3	3	21942839	21967759	-	3820	protein_coding	activating transcription factor 3 [Source:NCBI gene;Acc:421369]	bZIP_1	41259	21852	32675	27	19	25	654.581	386.059	561.635	0.563903	0.350058	0.446173
ENSGALG00000005884	3877.58	4808.14	3137.66	147.36	162.403	165.271	3941.13	158.345	4.63581	8.93684841215915e-216	6.70075486734838e-213	MAPKKK3L	2	4797808	4866093	-	3726	protein_coding	Gallus gallus mitogen-activated protein kinase kinase kinase 3-like (MAPKKK3L), mRNA. [Source:RefSeq mRNA;Acc:NM_001079726]	Pkinase	4341	4836	3241	129	161	167	70.6082	87.5929	57.1134	2.76217	3.04111	3.05563
ENSGALG00000038902	3715.9	3327.72	2487.09	133.652	125.08	111.83	3176.9	123.521	4.68728	3.51852622430202e-207	2.50624622957033e-204	PIM1	26	238271	241790	-	2081	protein_coding	Pim-1 proto-oncogene, serine/threonine kinase [Source:NCBI gene;Acc:100858838]	Pkinase	4160	3347	2569	117	124	113	121.152	108.545	81.0576	4.48557	4.19372	3.70197
ENSGALG00000013725	2840.52	2783.87	2237.32	154.214	185.603	154.385	2620.57	164.734	3.99041	2.14324657007147e-204	1.45393764939229e-201	LONRF1	4	64714109	64728848	+	2242	protein_coding	LON peptidase N-terminal domain and ring finger 1 [Source:HGNC Symbol;Acc:HGNC:26302]	-	3180	2800	2311	135	184	156	85.9607	84.2845	67.6809	4.80399	5.77606	4.74368
ENSGALG00000005757	3802.54	2582.04	3225.76	148.503	114.993	137.561	3203.45	133.686	4.58544	2.25165860458921e-204	1.45805129458991e-201	IRF8	11	17590414	17597150	-	2306	protein_coding	interferon regulatory factor 8 [Source:NCBI gene;Acc:396385]	IRF	4257	2597	3332	130	114	139	111.88	76.0043	94.874	4.49768	3.47932	4.10944
ENSGALG00000011276	20265.1	20277.5	17918.9	3795.96	3885.56	3755.71	19487.1	3812.41	2.35375	5.87395796776923e-201	3.60485230334087e-198	BTG1	1	44429339	44433309	-	1989	protein_coding	BTG anti-proliferation factor 1 [Source:HGNC Symbol;Acc:HGNC:1130]	-	22687	20395	18509	3323	3852	3795	691.275	692.013	611.012	133.291	136.302	130.078
ENSGALG00000023576	10541.2	7429.95	9041.23	573.449	548.74	705.619	9004.12	609.269	3.88484	6.07303490665316e-201	3.60485230334087e-198	PIM3	1	19335370	19339085	-	1965	protein_coding	pim-3 oncogene [Source:NCBI gene;Acc:768655]	Pkinase	11801	7473	9339	502	544	713	363.969	256.66	312.061	20.3819	19.4843	24.7374
ENSGALG00000003267	9252.23	9607.34	8092.48	1511.3	1525.17	1459.73	8984.02	1498.73	2.58371	1.15981137625522e-191	6.60906914645272e-189	STAT3	27	7716059	7727343	-	4422	protein_coding	Gallus gallus signal transducer and activator of transcription 3 (STAT3), mRNA. [Source:RefSeq mRNA;Acc:NM_001030931]	STAT_alpha	10358	9663	8359	1323	1512	1475	141.96	147.475	124.119	23.8696	24.0648	22.7405
ENSGALG00000039920	4409.06	3932.22	3388.41	383.822	397.433	409.714	3909.89	396.99	3.29951	4.63550355430467e-191	2.53989937056248e-188	SNRK	2	40962383	40987688	-	3162	protein_coding	Gallus gallus SNF related kinase (SNRK), mRNA. [Source:RefSeq mRNA;Acc:NM_001199702]	Pkinase	4936	3955	3500	336	394	414	94.6066	84.4131	72.6788	8.47777	8.76968	8.92617
ENSGALG00000035911	4317.05	4511.86	3688.52	511.763	550.757	519.565	4172.48	527.362	2.98365	1.68367272707177e-188	8.88355617402388e-186	CBX4	18	9601368	9605211	+	2111	protein_coding	Gallus gallus chromobox 4 (CBX4), mRNA. [Source:RefSeq mRNA;Acc:NM_204642]	Chromo	4833	4538	3810	448	546	525	138.751	145.078	118.505	16.9314	18.2035	16.955
ENSGALG00000008308	3842.74	3702.55	4093.19	625.996	606.236	674.94	3879.49	635.724	2.60904	7.20236092110647e-185	3.66445834578867e-182	BHLHE40	12	18986975	18991321	+	2763	protein_coding	Gallus gallus basic helix-loop-helix family member e40 (BHLHE40), mRNA. [Source:RefSeq mRNA;Acc:NM_001277144]	HLH	4302	3724	4228	548	601	682	94.3622	90.9608	100.474	15.8235	15.3089	16.8279
ENSGALG00000000619	7689.05	5816.3	6041.04	703.674	588.079	610.612	6515.47	634.122	3.36225	8.76072826483935e-180	4.30363223658281e-177	ANGPTL4	28	945364	954006	-	3452	protein_coding	angiopoietin like 4 [Source:NCBI gene;Acc:769087]	Fibrinogen_C	8608	5850	6240	616	583	617	151.126	114.37	118.69	14.2369	11.8863	12.1854
ENSGALG00000008860	6006.18	7967.84	4877.37	285.582	378.267	312.729	6283.79	325.526	4.26951	2.95783358426835e-170	1.40457657471623e-167	LONRF3	4	16693260	16706646	-	2046	protein_coding	LON peptidase N-terminal domain and ring finger 3 [Source:HGNC Symbol;Acc:HGNC:21152]	-	6724	8014	5038	250	375	316	199.173	264.344	161.679	9.74852	12.8996	10.5295
ENSGALG00000008437	26346.3	24690.9	20571.5	2105.31	2040.63	1414.21	23869.6	1853.38	3.68741	9.16610370311607e-170	4.21226817272876e-167	NET1	1	1772740	1784158	-	3080	protein_coding	Gallus gallus neuroepithelial cell transforming 1 (NET1), mRNA. [Source:RefSeq mRNA;Acc:NM_001030648]	RhoGEF	29495	24834	21249	1843	2023	1429	580.371	544.153	452.991	47.7396	46.2269	31.6307
ENSGALG00000015013	23746.9	17084	18815.3	2205.84	2175.79	1810.07	19882.1	2063.9	3.26833	8.70083130147153e-166	3.87350133502386e-163	MSX1	4	78805627	78808134	+	1330	protein_coding	Gallus gallus msh homeobox 1 (MSX1), mRNA. [Source:RefSeq mRNA;Acc:NM_205488]	Homeobox	26585	17183	19435	1931	2157	1829	1211.42	871.912	959.477	115.834	114.143	93.7538
ENSGALG00000015958	2700.28	2524.37	2337.03	334.702	361.119	303.822	2520.56	333.214	2.91972	3.19052533297171e-164	1.3773401179853e-161	EIF2AK3	4	86128674	86168138	-	3258	protein_coding	eukaryotic translation initiation factor 2 alpha kinase 3 [Source:NCBI gene;Acc:422930]	Pkinase	3023	2539	2414	293	358	307	56.2335	52.5941	48.6506	7.17498	7.73359	6.42413
ENSGALG00000049379	3537.25	3213.38	3166.71	463.785	528.565	547.275	3305.78	513.209	2.68585	7.37502188234298e-164	3.09013416870171e-161	-	1	139991022	139998296	-	3117	pseudogene	-	PH	3960	3232	3271	406	524	553	76.9958	69.9778	68.9042	10.3919	11.8316	12.0953
ENSGALG00000004189	1323.79	1176.19	1208.21	97.0979	98.8538	95.9958	1236.06	97.3158	3.66724	2.82138838453294e-161	1.14838568360161e-158	MAFK	14	2999628	3008787	+	1641	protein_coding	Gallus gallus MAF bZIP transcription factor K (MAFK), mRNA. [Source:RefSeq mRNA;Acc:NM_204756]	bZIP_Maf	1482	1183	1248	85	98	97	54.7328	48.6521	49.9353	4.13252	4.20307	4.02986
ENSGALG00000005079	4231.3	4236.45	3220.92	343.841	379.276	422.579	3896.23	381.899	3.34932	1.21334201697199e-159	4.8014639927175e-157	VCL	6	16242475	16296001	-	3453	protein_coding	Gallus gallus vinculin (VCL), mRNA. [Source:RefSeq mRNA;Acc:NM_205441]	-	4737	4261	3327	301	376	427	83.141	83.2799	63.2642	6.95463	7.66374	8.43059
ENSGALG00000039895	4228.62	3310.82	3594.61	478.636	473.086	513.627	3711.35	488.45	2.92551	4.24095177413502e-158	1.6328810533602e-155	EPHA2	21	4324111	4330758	-	3867	protein_coding	EPH receptor A2 [Source:HGNC Symbol;Acc:HGNC:3386]	Pkinase_Tyr	4734	3330	3713	419	469	519	74.1929	58.116	63.0453	8.64458	8.53588	9.14997
ENSGALG00000000667	10811.8	6854.29	7542.59	602.007	537.644	653.167	8402.91	597.606	3.81369	2.57454209226925e-155	9.65182280170205e-153	EDN2	23	1063330	1068649	+	2693	protein_coding	Gallus gallus endothelin 2 (EDN2), mRNA. [Source:RefSeq mRNA;Acc:NM_001198655]	-	12104	6894	7791	527	533	660	272.396	172.767	189.958	15.6127	13.9297	16.7084
ENSGALG00000032029	2603.81	2112.76	2164.71	258.166	290.509	260.277	2293.76	269.651	3.08811	7.94577474942792e-151	2.90244889949616e-148	SRF	3	4420800	4429440	+	2554	protein_coding	Gallus gallus serum response factor (SRF), mRNA. [Source:RefSeq mRNA;Acc:NM_001252141]	SRF-TF	2915	2125	2236	226	288	263	69.1713	56.1518	57.4847	7.05979	7.93635	7.0204
ENSGALG00000010129	1275.55	1385.97	1207.24	134.795	128.106	132.613	1289.59	131.838	3.29061	6.16363833513783e-147	2.19517979305934e-144	PLK3	8	21135671	21145202	+	5900	protein_coding	polo like kinase 3 [Source:NCBI gene;Acc:424586]	Pkinase	1428	1394	1247	118	127	134	14.6685	15.9454	13.8777	1.59564	1.51496	1.54839
ENSGALG00000007665	1442.59	1351.17	1335.03	103.952	151.307	131.623	1376.26	128.961	3.41022	5.27201026023598e-142	1.83183068700785e-139	POLE	15	10292857	10312463	-	7072	protein_coding	DNA polymerase epsilon, catalytic subunit [Source:NCBI gene;Acc:416997]	DNA_pol_B_exo	1615	1359	1379	91	150	133	13.8401	12.9689	12.8034	1.0266	1.49279	1.28214
ENSGALG00000000685	2118.78	2197.27	1899.44	251.312	292.527	315.698	2071.83	286.512	2.85149	4.0536285427946e-137	1.37495219572981e-134	MAP3K14	27	3794520	3809775	-	5633	protein_coding	mitogen-activated protein kinase kinase kinase 14 [Source:NCBI gene;Acc:419964]	Pkinase	2372	2210	1962	220	290	319	25.5202	26.4776	22.8697	3.11593	3.62333	3.8608
ENSGALG00000023725	2055.36	1647.45	2109.52	217.042	243.1	234.546	1937.45	231.563	3.06359	4.49580113394379e-131	1.48946937102705e-128	IER5	8	6182039	6182746	-	708	protein_coding	immediate early response 5 [Source:NCBI gene;Acc:101750986]	-	2301	1657	2179	190	241	237	196.966	157.948	202.081	21.4104	23.957	22.8214
ENSGALG00000015828	2384.07	1722.02	1869.43	196.481	199.725	213.764	1991.84	203.323	3.29184	1.3150066294842e-127	4.25763282809815e-125	BACH1	1	105444523	105470343	+	2107	protein_coding	BTB domain and CNC homolog 1 [Source:HGNC Symbol;Acc:HGNC:935]	BTB	2669	1732	1931	172	198	216	76.7702	55.4765	60.1755	6.5128	6.61379	6.98901
ENSGALG00000039228	7153.11	5558.79	6143.66	1074.93	1137.83	961.937	6285.19	1058.23	2.57063	8.12002236329719e-127	2.57061863527849e-124	ZFP36L1	5	28553320	28555369	+	1623	protein_coding	Gallus gallus ZFP36 ring finger protein like 1 (ZFP36L1), mRNA. [Source:RefSeq mRNA;Acc:NM_001319031]	zf-CCCH	8008	5591	6346	941	1128	972	299.029	232.486	256.734	46.2568	48.9148	40.8295
ENSGALG00000026298	1124.6	1581.84	1164.64	78.8207	64.5576	85.1097	1290.36	76.1626	4.08265	1.24599655372084e-123	3.85879715311023e-121	SERTAD2	3	10421943	10440264	-	4402	protein_coding	Gallus gallus SERTA domain containing 2 (SERTAD2), mRNA. [Source:RefSeq mRNA;Acc:NM_001031037]	-	1259	1591	1203	69	64	86	17.3334	24.3919	17.9439	1.25056	1.02324	1.33191
ENSGALG00000009068	2188.45	2130.66	1722.28	299.29	266.3	278.091	2013.79	281.227	2.84145	1.48818750935986e-120	4.51079133156183e-118	ITPKB	3	12635777	12683252	+	2241	protein_coding	inositol-trisphosphate 3-kinase C [Source:NCBI gene;Acc:416743]	-	2450	2143	1779	262	264	281	66.2571	64.5365	52.1238	9.32746	8.29109	8.54852
ENSGALG00000016440	1832.05	1769.75	1670	310.713	240.074	250.381	1757.26	267.056	2.72177	5.25408211794503e-120	1.55936778858844e-117	KLF11	3	96486785	96494476	+	2941	protein_coding	Gallus gallus Kruppel like factor 11 (KLF11), mRNA. [Source:RefSeq mRNA;Acc:NM_001006417]	-	2051	1780	1725	272	238	253	42.2648	40.8461	38.512	7.37867	5.69549	5.86479
ENSGALG00000009626	91474.6	82856.9	77003	21552.3	23355.7	21864.3	83778.2	22257.4	1.91228	8.72918157622579e-119	2.53787593336556e-116	THBS1	5	29833567	29849200	-	5994	protein_coding	Gallus gallus thrombospondin 1 (THBS1), mRNA. [Source:RefSeq mRNA;Acc:NM_001199453]	TSP_C	102407	83337	79539	18867	23154	22093	1035.43	938.31	871.295	251.125	271.868	251.284
ENSGALG00000006872	2775.31	2402.08	2165.68	339.272	339.936	400.807	2447.69	360.005	2.76443	5.0477647047977e-118	1.43820911969096e-115	PISD	15	9214524	9238681	+	3765	protein_coding	phosphatidylserine decarboxylase [Source:NCBI gene;Acc:416960]	-	3107	2416	2237	297	337	405	50.0132	43.3069	39.0124	6.29355	6.29962	7.33359
ENSGALG00000010535	2225.07	1845.31	1695.17	263.878	279.413	266.215	1921.85	269.835	2.83232	6.94156758170725e-115	1.93901121115689e-112	SGMS2	4	37977072	38007439	-	3403	protein_coding	Gallus gallus sphingomyelin synthase 2 (SGMS2), mRNA. [Source:RefSeq mRNA;Acc:NM_001277826]	-	2491	1856	1751	231	277	269	44.3629	36.8079	33.7852	5.41569	5.72885	5.38911
ENSGALG00000009699	2498.41	2025.27	2315.73	290.151	377.258	350.335	2279.8	339.248	2.74638	7.7734810324273e-114	2.12963482284537e-111	CCNL1	9	22923588	22935534	+	1802	protein_coding	cyclin L1 [Source:HGNC Symbol;Acc:HGNC:20569]	-	2797	2037	2392	254	374	354	94.0689	76.289	87.1582	11.2456	14.6072	13.3929
ENSGALG00000011715	19403.1	15801.4	15732.9	3288.76	3137.1	2534.49	16979.1	2986.78	2.50742	5.27320559143954e-111	1.4173978652009e-108	-	5	53057972	53060373	-	2324	pseudogene	-	HSP70	21722	15893	16251	2879	3110	2561	566.464	461.525	459.141	98.8347	94.1833	75.1277
ENSGALG00000028155	7440.73	6120.54	5229.76	855.604	761.578	596.757	6263.68	737.98	3.08657	1.51854890776785e-110	4.00615698890014e-108	DUSP16	1	71872763	71904322	-	2056	protein_coding	dual specificity phosphatase 16 [Source:NCBI gene;Acc:431336]	DSPc	8330	6156	5402	749	755	603	245.545	202.07	172.518	29.0645	25.8448	19.995
ENSGALG00000017186	7898.07	5276.43	6108.81	930.998	946.172	881.776	6427.77	919.649	2.80542	5.22037738789155e-109	1.35217265941642e-106	BIRC2	1	183926160	183936332	-	4457	protein_coding	Gallus gallus baculoviral IAP repeat containing 2 (BIRC2), mRNA. [Source:RefSeq mRNA;Acc:NM_001007822]	BIR	8842	5307	6310	815	938	891	120.231	80.3585	92.9584	14.5888	14.8119	13.6289
ENSGALG00000006805	1313.96	1279.59	993.287	125.656	99.8625	92.0372	1195.61	105.852	3.50326	9.63332045432155e-109	2.45064791414759e-106	PLSCR1	9	11715875	11727846	-	1609	protein_coding	phospholipid scramblase 1 [Source:NCBI gene;Acc:424883]	Scramblase	1471	1287	1026	110	99	93	55.407	53.9819	41.869	5.45432	4.33041	3.94052
ENSGALG00000003932	2533.24	1850.28	2153.09	342.699	325.814	327.573	2178.87	332.029	2.71508	1.32009479079635e-104	3.29931059468153e-102	SDC4	20	5127284	5143926	+	2941	protein_coding	syndecan 4 [Source:NCBI gene;Acc:419184]	-	2836	1861	2224	300	323	331	58.4413	42.7048	49.6525	8.13824	7.7296	7.6729
ENSGALG00000033150	4354.57	3971.99	3150.25	679.686	628.428	633.374	3825.6	647.163	2.5641	2.94982999111069e-104	7.24539276782119e-102	MIDN	28	3146467	3172684	+	3062	protein_coding	midnolin [Source:HGNC Symbol;Acc:HGNC:16298]	ubiquitin	4875	3995	3254	595	623	640	96.489	88.0516	69.7773	15.503	14.3196	14.2496
ENSGALG00000012032	615.446	595.549	596.359	26.2736	17.1481	19.7929	602.452	21.0715	4.84987	1.65127540829127e-100	3.9871304180538e-98	PRRG4	5	5842994	5851053	+	2446	protein_coding	proline rich and Gla domain 4 [Source:NCBI gene;Acc:421600]	-	689	599	616	23	17	20	17.0715	16.5271	16.5358	0.750197	0.48915	0.557443
ENSGALG00000035903	13625.6	10254.6	10965.8	2451.44	2419.9	2589.91	11615.3	2487.08	2.22353	3.63193251773357e-100	8.62341844127207e-98	FAM46A	3	78460986	78465358	+	3542	protein_coding	Gallus gallus family with sequence similarity 46 member A (FAM46A), mRNA. [Source:RefSeq mRNA;Acc:NM_001031085]	-	15254	10314	11327	2146	2399	2617	261.002	196.519	209.975	48.3376	47.6685	50.3712
ENSGALG00000008557	2301.89	1834.37	1934.3	327.848	320.771	382.994	2023.52	343.871	2.55627	1.86145350479636e-99	4.34725682448015e-97	ARL5B	2	19078328	19094413	-	2485	protein_coding	Gallus gallus ADP ribosylation factor like GTPase 5B (ARL5B), mRNA. [Source:RefSeq mRNA;Acc:NM_001143969]	Arf	2577	1845	1998	287	318	387	62.8487	50.1067	52.7923	9.21424	9.00638	10.6172
ENSGALG00000009450	2610.06	1550.02	1849.1	164.495	105.915	141.52	2003.06	137.31	3.87025	4.11542697729967e-99	9.45618914816308e-97	DUSP10	3	18423363	18445768	+	3785	protein_coding	Gallus gallus dual specificity phosphatase 10 (DUSP10), mRNA. [Source:RefSeq mRNA;Acc:NM_001031044]	DSPc	2922	1559	1910	144	105	143	46.7867	27.7975	33.1336	3.03529	1.95242	2.57571
ENSGALG00000025915	1606.05	1378.02	1457.01	219.327	137.185	152.406	1480.36	169.639	3.13181	4.52339985332923e-99	1.02286276683378e-96	ARRDC3	Z	59536399	59549088	+	3192	protein_coding	arrestin domain containing 3 [Source:NCBI gene;Acc:427107]	-	1798	1386	1505	192	136	154	34.1378	29.3039	30.9582	4.79891	2.99865	3.28916
ENSGALG00000041650	997.755	1154.31	919.71	135.937	112.976	125.685	1023.93	124.866	3.0378	4.71576285128412e-99	1.04969933717802e-96	DUSP7	12	641955	649309	+	3403	protein_coding	Gallus gallus dual specificity phosphatase 7 (DUSP7), mRNA. [Source:RefSeq mRNA;Acc:NM_001318409]	DSPc	1117	1161	950	119	112	127	19.893	23.0248	18.33	2.7899	2.31636	2.5443
ENSGALG00000016485	13147.7	8278.04	12258.3	1646.1	1574.6	1517.13	11228	1579.28	2.82998	2.99659795974619e-97	6.5676206976222e-95	RHOB	3	101681364	101683698	+	2335	protein_coding	Gallus gallus ras homolog family member B (RHOB), mRNA. [Source:RefSeq mRNA;Acc:NM_204909]	Ras	14719	8326	12662	1441	1561	1533	382.032	240.644	356.055	49.2358	47.0506	44.7592
ENSGALG00000014948	3756.1	4060.47	4554.99	1038.38	1093.44	1039.13	4123.85	1056.98	1.96378	8.7541309794872e-96	1.8895659080875e-93	HMGCR	Z	24007165	24025406	-	4535	protein_coding	3-hydroxy-3-methylglutaryl-CoA reductase [Source:NCBI gene;Acc:395145]	-	4205	4084	4705	909	1084	1050	56.1949	60.7762	68.1215	15.9916	16.8229	15.7848
ENSGALG00000015271	791.415	895.81	629.275	41.1238	50.4356	54.4306	772.167	48.6634	3.98196	1.7977260915067e-94	3.822448641732e-92	-	1	85910572	85928953	+	3207	protein_coding	-	-	886	901	650	36	50	55	16.7434	18.9606	13.3081	0.895587	1.09729	1.1692
ENSGALG00000003122	1402.4	763.576	1145.28	54.8318	55.4792	47.5031	1103.75	52.6047	4.39322	2.59697901320733e-94	5.44067103266935e-92	ZFAND2A	14	2776904	2780273	-	1058	protein_coding	zinc finger AN1-type containing 2A [Source:NCBI gene;Acc:425104]	zf-AN1	1570	768	1183	48	55	48	89.9337	48.9893	73.4177	3.61959	3.6587	3.09302
ENSGALG00000043641	24283.8	18829.9	23492.3	5206.73	4162.96	4356.43	22202	4575.37	2.27898	1.80201136568972e-93	3.72050056748055e-91	JUND	28	4077792	4078763	+	972	protein_coding	JunD proto-oncogene, AP-1 transcription factor subunit [Source:NCBI gene;Acc:107055370]	Jun	27186	18939	24266	4558	4127	4402	1695.07	1314.97	1639.21	374.121	298.825	308.752
ENSGALG00000011207	1003.11	900.781	893.571	146.218	125.08	146.468	932.489	139.255	2.74487	4.04137705747142e-93	8.22477965153398e-91	MKP3	1	43322569	43326909	-	2506	protein_coding	Gallus gallus dual specificity phosphatase 6 (DUSP6), mRNA. [Source:RefSeq mRNA;Acc:NM_204354]	DSPc	1123	906	923	128	124	148	27.1586	24.399	24.1837	4.07505	3.48249	4.02631
ENSGALG00000014688	3057.58	3309.82	2672	718.525	697.02	760.049	3013.13	725.198	2.05461	2.45260022571517e-89	4.92109053739976e-87	ZYX	1	78201045	78212460	-	2984	protein_coding	Gallus gallus zyxin (ZYX), mRNA. [Source:RefSeq mRNA;Acc:NM_001004386]	LIM	3423	3329	2760	629	691	768	69.5211	75.2905	60.7312	16.8173	16.2978	17.5464
ENSGALG00000000611	3233.55	2550.22	2988.57	651.127	673.82	585.871	2924.12	636.939	2.19937	3.06257902778913e-89	6.05965289303944e-87	-	26	1783984	1790373	-	3631	protein_coding	-	-	3620	2565	3087	570	668	592	60.4214	47.6745	55.8229	12.5243	12.9479	11.1153
ENSGALG00000023818	993.289	622.394	1092.03	39.9815	25.2178	38.5962	902.572	34.5985	4.71015	5.83424816319557e-89	1.138557525108e-86	-	27	7654604	7655550	+	892	pseudogene	-	-	1112	626	1128	35	25	39	75.5524	47.3625	83.0321	3.13045	1.97253	2.98076
ENSGALG00000017242	3667.66	3698.57	2458.05	475.209	479.138	423.569	3274.76	459.305	2.83434	7.83455513195989e-89	1.50825773526893e-86	FZD4	1	190012922	190017357	+	3757	protein_coding	Gallus gallus frizzled class receptor 4 (FZD4), mRNA. [Source:RefSeq mRNA;Acc:NM_204099]	Fz	4106	3720	2539	416	475	428	66.2348	66.8232	44.3735	8.83398	8.89819	7.76657
ENSGALG00000027864	1904.4	1067.81	1596.42	126.798	121.045	122.716	1522.88	123.52	3.62492	9.01613887739913e-89	1.71258552596571e-86	NFKBIA	5	36403465	36406967	-	1711	protein_coding	Gallus gallus nuclear factor of kappa light polypeptide gene enhancer in B-cells inhibitor, alpha (NFKBIA), mRNA. [Source:RefSeq mRNA;Acc:NM_001001472]	Ank	2132	1074	1649	111	120	124	75.5171	42.3623	63.2809	5.1758	4.93606	4.94081
ENSGALG00000039575	2248.3	1826.42	1693.23	245.601	309.675	209.805	1922.65	255.027	2.91448	1.50965689740295e-88	2.82981212636874e-86	AMD1	3	66336846	66352648	-	1939	protein_coding	adenosylmethionine decarboxylase 1 [Source:NCBI gene;Acc:421755]	SAM_decarbox	2517	1837	1749	215	307	212	78.6708	63.9377	59.2262	8.84636	11.1432	7.45392
ENSGALG00000034344	5020.93	3799.98	5037.11	845.323	663.733	583.892	4619.34	697.649	2.72872	3.55478709464172e-88	6.57681778574883e-86	MTHFD2	22	3867465	3874049	+	1762	protein_coding	Gallus gallus methylenetetrahydrofolate dehydrogenase (NADP+ dependent) 2, methenyltetrahydrofolate cyclohydrolase (MTHFD2), mRNA. [Source:RefSeq mRNA;Acc:NM_001031360]	-	5621	3822	5203	740	658	590	193.337	146.39	193.887	33.5066	26.2827	22.8283
ENSGALG00000009448	8118.71	4819.08	6508.64	903.582	930.033	884.745	6482.14	906.12	2.83883	6.04270415309856e-88	1.10364568416721e-85	IFRD1	1	27057994	27068635	-	2228	protein_coding	Gallus gallus interferon related developmental regulator 1 (IFRD1), mRNA. [Source:RefSeq mRNA;Acc:NM_001001468]	-	9089	4847	6723	791	922	894	247.235	146.819	198.13	28.3247	29.1249	27.3558
ENSGALG00000003670	11875.7	8845.75	10218.5	2146.44	2498.58	2109.93	10313.3	2251.65	2.19542	5.36113448087948e-87	9.66768630564672e-85	MAFB	20	4690689	4693338	-	2650	protein_coding	Gallus gallus MAF bZIP transcription factor B (MAFB), mRNA. [Source:RefSeq mRNA;Acc:NM_001030852]	bZIP_Maf	13295	8897	10555	1879	2477	2132	304.054	226.581	261.526	56.5698	65.7854	54.8489
ENSGALG00000010322	1161.22	936.574	984.574	163.353	134.159	157.354	1027.46	151.622	2.76277	1.5964573795355e-86	2.84289147860783e-84	JDP2	5	38459491	38481098	+	2022	protein_coding	Jun dimerization protein 2 [Source:NCBI gene;Acc:423363]	bZIP_1	1300	942	1017	143	133	159	38.9646	31.4409	33.0249	5.64234	4.62935	5.36096
ENSGALG00000014758	3562.26	3318.77	3070.86	930.998	980.468	984.699	3317.3	965.388	1.78057	2.71188614180675e-86	4.7695716019974e-84	ARHGAP28	2	99623422	99648395	-	1488	protein_coding	Rho GTPase activating protein 28 [Source:HGNC Symbol;Acc:HGNC:25509]	RhoGAP	3988	3338	3172	815	972	995	162.428	151.394	139.969	43.6977	45.9741	45.5876
ENSGALG00000014930	769.084	572.682	674.777	54.8318	59.514	54.4306	672.181	56.2588	3.57869	3.89697335330418e-86	6.77027834038676e-84	ENC1	Z	24273701	24275470	+	1770	protein_coding	ectodermal-neural cortex 1 [Source:NCBI gene;Acc:427203]	BACK	861	576	697	48	59	55	29.4807	21.9621	25.856	2.16358	2.346	2.11844
ENSGALG00000013795	1267.51	1237.83	1064.93	188.484	190.647	231.577	1190.09	203.569	2.5456	4.07548097669101e-85	6.99509662577592e-83	HIVEP2	3	52794638	52866174	+	8338	protein_coding	human immunodeficiency virus type I enhancer binding protein 2 [Source:NCBI gene;Acc:421672]	-	1419	1245	1100	165	189	234	10.314	10.077	8.66229	1.5788	1.59533	1.91329
ENSGALG00000033129	7080.75	5836.19	7069.18	1711.21	1880.24	1612.14	6662.04	1734.53	1.94149	3.29863103814642e-84	5.59432116302785e-82	ZFP36L2	3	25092240	25094448	-	2065	protein_coding	ZFP36 ring finger protein like 2 [Source:HGNC Symbol;Acc:HGNC:1108]	zf-CCCH	7927	5870	7302	1498	1864	1629	232.647	191.842	232.179	57.8756	63.5295	53.7809
ENSGALG00000047208	1950.85	1836.36	1376.66	2.28466	5.04356	3.95859	1721.29	3.76227	8.8157	3.55025055410536e-83	5.95021992868059e-81	-	8	20767812	20771114	+	2642	protein_coding	Kruppel-like factor 1 (erythroid) [Source:NCBI gene;Acc:424577]	-	2184	1847	1422	2	5	4	50.0989	47.1802	35.3402	0.060395	0.133195	0.103218
ENSGALG00000009505	1815.97	1527.15	1683.55	397.53	360.11	401.797	1675.56	386.479	2.11689	5.28726989983848e-83	8.75842406896501e-81	PNPLA8	1	28651041	28685420	+	2573	protein_coding	Gallus gallus patatin like phospholipase domain containing 8 (PNPLA8), mRNA. [Source:RefSeq mRNA;Acc:NM_001130737]	-	2033	1536	1739	348	357	406	47.8857	40.2881	44.3774	10.7905	9.76513	10.7575
ENSGALG00000006491	677.08	621.4	530.528	6.85397	18.1568	6.92753	609.669	10.6461	5.82501	6.02623735370739e-83	9.8677904989558e-81	ANKRD1	6	20474784	20483465	-	3202	protein_coding	Gallus gallus ankyrin repeat domain 1 (ANKRD1), mRNA. [Source:RefSeq mRNA;Acc:NM_204405]	-	758	625	548	6	18	7	14.3468	13.173	11.2373	0.149498	0.39564	0.14904
ENSGALG00000005830	1213.92	1141.39	1068.8	244.458	245.117	220.691	1141.37	236.756	2.27051	6.25028936524245e-83	1.01183661701413e-80	MNT	19	9522848	9547621	-	2276	protein_coding	MAX network transcriptional repressor [Source:NCBI gene;Acc:427840]	HLH	1359	1148	1104	214	243	223	36.1872	34.0404	31.8492	7.50146	7.51421	6.67974
ENSGALG00000002525	1183.55	1750.86	1242.09	153.072	165.429	182.095	1392.17	166.865	3.05844	1.47565790609929e-82	2.36204747531354e-80	RASGEF1A	6	5430790	5475162	+	4457	protein_coding	RasGEF domain family member 1A [Source:NCBI gene;Acc:423631]	-	1325	1761	1283	134	164	184	18.017	26.665	18.901	2.39865	2.58971	2.8145
ENSGALG00000008497	57717.9	54168.2	51540.6	16507.8	19028.3	18823.1	54475.5	18119.7	1.58799	2.99048509618792e-82	4.73360563114368e-80	SLC38A2	1	31106674	31121733	-	5190	protein_coding	Gallus gallus solute carrier family 38 member 2 (SLC38A2), mRNA. [Source:RefSeq mRNA;Acc:NM_001305439]	Aa_trans	64616	54482	53238	14451	18864	19020	754.538	708.453	673.529	222.144	255.809	249.845
ENSGALG00000014984	623.485	634.325	576.997	68.5397	75.6534	55.4203	611.602	66.5378	3.2023	1.9284916704415e-81	3.01904311396809e-79	F2RL1	Z	23413354	23422556	-	3725	protein_coding	Gallus gallus F2R like trypsin receptor 1 (F2RL1), mRNA. [Source:RefSeq mRNA;Acc:NM_001012608]	7tm_1	698	638	596	60	75	56	11.3563	11.559	10.5056	1.28508	1.41705	1.02492
ENSGALG00000008107	5687.29	5511.07	4293.59	1210.87	1156.99	1256.85	5163.99	1208.24	2.09562	2.1504800894567e-81	3.32997166895654e-79	IRS4	4	13876602	13898001	+	5840	protein_coding	insulin receptor substrate 4 [Source:NCBI gene;Acc:422347]	PH	6367	5543	4435	1060	1147	1270	66.074	64.0557	49.8635	14.481	13.8229	14.8258
ENSGALG00000052326	2218.82	2105.8	2125.98	578.018	647.593	543.316	2150.2	589.643	1.86655	5.57609000472849e-81	8.54161055993141e-79	-	3	38461706	38464567	+	2862	protein_coding	-	-	2484	2118	2196	506	642	549	52.6006	49.9438	50.3807	14.1054	15.7876	13.0776
ENSGALG00000012140	14894.9	14645.1	17705.9	3273.91	3715.09	2577.04	15748.6	3188.68	2.30429	1.55486112068659e-80	2.35644165162778e-78	FSHB	5	4772497	4775872	+	2440	protein_coding	Gallus gallus follicle stimulating hormone subunit beta (FSHB), mRNA. [Source:RefSeq mRNA;Acc:NM_204257]	-	16675	14730	18289	2866	3683	2604	414.175	407.416	492.155	93.711	106.233	72.7575
ENSGALG00000054723	1883.85	1565.93	1570.28	355.264	374.232	398.828	1673.36	376.108	2.15288	7.39318030595518e-79	1.10866575409092e-76	AMOTL2	9	4625172	4641190	+	2641	protein_coding	angiomotin like 2 [Source:NCBI gene;Acc:424863]	-	2109	1575	1622	311	371	403	48.3968	40.2474	40.3259	9.39499	9.88678	10.4031
ENSGALG00000007077	1473.85	1447.61	1397.96	404.384	363.136	389.921	1439.81	385.814	1.90088	1.07638259523813e-77	1.59730692205859e-75	CPT1A	5	16814154	16844218	-	2653	protein_coding	Gallus gallus carnitine palmitoyltransferase 1A (CPT1A), mRNA. [Source:RefSeq mRNA;Acc:NM_001012898]	-	1650	1456	1444	354	360	394	37.6925	37.0382	35.7381	10.6456	9.55025	10.1248
ENSGALG00000014734	1336.29	1196.07	1326.32	273.017	195.69	252.36	1286.23	240.356	2.42249	2.56569685239682e-77	3.76813581023146e-75	-	Z	19094374	19205727	+	4943	protein_coding	zinc finger SWIM-type containing 6 [Source:NCBI gene;Acc:770670]	-	1496	1203	1370	239	194	255	18.3421	16.4248	18.1983	3.85755	2.76223	3.51703
ENSGALG00000001551	2932.52	3308.83	2953.72	660.266	838.24	821.407	3065.02	773.304	1.98523	1.8554170276646e-76	2.69717050776632e-74	CCNL2	21	2215995	2226072	+	3687	protein_coding	cyclin L2 [Source:NCBI gene;Acc:395124]	Cyclin_C	3283	3328	3051	578	831	830	53.9642	60.9166	54.3339	12.5072	15.8627	15.3473
ENSGALG00000034100	3562.26	4268.27	3173.48	820.192	705.09	863.962	3668.01	796.415	2.20345	1.24143369631939e-75	1.77388973083737e-73	UACA	10	20049223	20076407	-	5124	protein_coding	uveal autoantigen with coiled-coil domains and ankyrin repeats [Source:NCBI gene;Acc:415569]	-	3988	4293	3278	718	699	873	47.1688	56.5428	42.0051	11.1794	9.60102	11.6153
ENSGALG00000034876	3227.3	3395.33	2125.98	466.07	411.555	391.9	2916.2	423.175	2.78577	1.24518442428567e-75	1.77388973083737e-73	PDP1	2	125806946	125814561	+	4114	protein_coding	Gallus gallus pyruvate dehyrogenase phosphatase catalytic subunit 1 (PDP1), mRNA. [Source:RefSeq mRNA;Acc:NM_001199910]	PP2C	3613	3415	2196	408	408	396	53.2246	56.0211	35.0485	7.91225	6.97984	6.56232
ENSGALG00000037603	753.899	899.787	862.591	151.93	144.246	147.457	838.759	147.878	2.50405	1.87455010393365e-75	2.64404364164741e-73	SESN2	23	2253610	2261049	+	2863	protein_coding	sestrin-2-like [Source:NCBI gene;Acc:100858796]	PA26	844	905	891	133	143	149	17.8661	21.333	20.4342	3.70625	3.51531	3.54807
ENSGALG00000009356	1680.19	1587.8	1372.79	343.841	380.285	333.511	1546.93	352.546	2.13346	3.73574496865495e-75	5.21759047288808e-73	SKIL	9	19949891	19961418	-	3055	protein_coding	SKI like proto-oncogene [Source:HGNC Symbol;Acc:HGNC:10897]	-	1881	1597	1418	301	377	337	37.3152	35.2792	30.4766	7.86067	8.6852	7.52048
ENSGALG00000009240	2552	2673.51	2186.01	691.109	635.489	611.602	2470.51	646.067	1.93594	5.25725974483748e-75	7.27135168203444e-73	NFE2L2	7	15795206	15819376	+	3765	protein_coding	nuclear factor, erythroid 2 like 2 [Source:NCBI gene;Acc:396014]	bZIP_Maf	2857	2689	2258	605	630	618	45.989	48.2005	39.3786	12.8202	11.7767	11.1905
ENSGALG00000051442	12932.4	13568.4	12129.5	4945.14	5079.88	4754.27	12876.8	4926.43	1.38617	8.16083697402147e-75	1.11787772626836e-72	-	1	168741051	168743234	-	1475	protein_coding	-	-	14478	13647	12529	4329	5036	4804	594.874	624.411	557.733	234.153	240.294	222.043
ENSGALG00000015346	613.659	429.511	574.093	9.13863	21.183	27.7101	539.088	19.3439	4.77668	2.76463738182234e-73	3.75095468013725e-71	NFKBIZ	1	86521572	86537922	+	3380	protein_coding	Gallus gallus NFKB inhibitor zeta (NFKBIZ), mRNA. [Source:RefSeq mRNA;Acc:NM_001006254]	-	687	432	593	8	21	28	12.3182	8.62566	11.5197	0.188833	0.437272	0.564765
ENSGALG00000038265	674.4	710.881	676.713	113.091	120.037	126.675	687.331	119.934	2.51667	6.61769960758461e-73	8.89393854808022e-71	CREB5	2	33231086	33475464	+	2304	protein_coding	cAMP responsive element binding protein 5 [Source:NCBI gene;Acc:428435]	bZIP_1	755	715	699	99	119	128	19.8597	20.9435	19.9203	3.42813	3.63508	3.78751
ENSGALG00000006399	1187.12	1080.74	1082.35	201.05	219.899	266.215	1116.74	229.055	2.2828	1.05883932819485e-71	1.40974066069756e-69	TLNRD1	10	12666066	12667133	-	1068	protein_coding	talin rod domain containing 1 [Source:NCBI gene;Acc:415473]	-	1329	1087	1118	176	218	269	75.4158	68.6884	68.7341	13.1476	14.366	17.1715
ENSGALG00000001209	529.694	508.056	517.942	67.3974	69.6012	58.3892	518.564	65.1292	2.99507	5.03324620053746e-71	6.63922457156081e-69	TP53INP2	20	571792	576537	-	703	protein_coding	tumor protein p53 inducible nuclear protein 2 [Source:HGNC Symbol;Acc:HGNC:16104]	-	593	511	535	59	69	59	51.122	49.0559	49.9689	6.69577	6.90785	5.72168
ENSGALG00000037522	1176.4	1468.49	1037.82	153.072	201.742	199.909	1227.57	184.908	2.72749	3.43695691631806e-70	4.49200809448322e-68	SBNO2	28	3038438	3080297	-	5432	protein_coding	strawberry notch homolog 2 [Source:NCBI gene;Acc:420104]	-	1317	1477	1072	134	200	202	14.6938	18.3504	12.958	1.96811	2.59131	2.53524
ENSGALG00000040971	1070.11	728.778	815.154	3.42699	2.01742	7.91718	871.346	4.45386	7.59342	1.63543983884312e-69	2.11804326765082e-67	KROX20	6	8758662	8761245	+	2339	protein_coding	uncharacterized LOC101748577 [Source:NCBI gene;Acc:101748577]	zf-C2H2	1198	733	842	3	2	8	31.0409	21.1495	23.6365	0.102328	0.0601796	0.233177
ENSGALG00000052296	1172.83	872.942	995.223	190.769	172.49	171.209	1013.67	178.156	2.51056	1.69918380963587e-69	2.18077230198852e-67	MEX3D	28	2551321	2558459	+	1982	protein_coding	mex-3 RNA binding family member D [Source:NCBI gene;Acc:420082]	KH_1	1313	878	1028	167	171	173	40.1485	29.8962	34.0558	6.72229	6.07214	5.95072
ENSGALG00000031518	1865.1	1103.61	2022.39	194.196	155.342	162.302	1663.7	170.613	3.28776	2.4444257896345e-69	3.10922230349402e-67	-	33	4132597	4133942	-	812	protein_coding	DNA damage inducible transcript 3 [Source:NCBI gene;Acc:100857832]	-	2088	1110	2089	170	154	164	155.841	92.2555	168.921	16.7031	13.3479	13.7694
ENSGALG00000036754	1477.43	1132.44	1287.59	220.469	258.23	280.07	1299.15	252.923	2.35881	1.74983034844721e-68	2.20602505698929e-66	CHKA	5	16353075	16372300	-	1359	protein_coding	choline kinase alpha [Source:NCBI gene;Acc:423112]	Choline_kinase	1654	1139	1330	193	256	283	73.7606	56.5626	64.259	11.3303	13.2578	14.1969
ENSGALG00000017244	484.139	468.287	357.235	19.4196	13.1133	10.8861	436.553	14.473	4.93268	1.11104835227785e-67	1.3884205988202e-65	PRSS23	1	190099704	190104302	-	1596	protein_coding	protease, serine 23 [Source:NCBI gene;Acc:419017]	Trypsin	542	471	369	17	13	11	20.5814	19.9165	15.1808	0.849807	0.573271	0.46988
ENSGALG00000013971	3401.48	1633.54	2057.25	12.5656	11.0958	15.8344	2364.09	13.1653	7.48643	4.87849692668762e-66	6.04339714935581e-64	SGK1	3	56205535	56302921	+	5073	protein_coding	serum/glucocorticoid regulated kinase 1 [Source:NCBI gene;Acc:395133]	Pkinase	3808	1643	2125	11	11	16	45.4926	21.8574	27.504	0.172994	0.152608	0.215021
ENSGALG00000017132	2348.34	2596.95	2645.86	574.591	658.689	770.935	2530.39	668.072	1.91957	6.94358369393948e-65	8.52743907791912e-63	XPO4	1	180044064	180112332	+	4101	protein_coding	Gallus gallus exportin 4 (XPO4), mRNA. [Source:RefSeq mRNA;Acc:NM_001012947]	-	2629	2612	2733	503	653	779	38.8516	42.9842	43.7574	9.78548	11.2066	12.9501
ENSGALG00000036456	3198.71	3086.12	2442.56	808.769	771.665	748.173	2909.13	776.202	1.9066	1.04373712194102e-64	1.27086145633947e-62	TRIB1	2	138859505	138862431	+	1119	protein_coding	tribbles pseudokinase 1 [Source:NCBI gene;Acc:428386]	Pkinase	3581	3104	2523	708	765	756	193.947	187.205	148.043	50.4786	48.115	46.0594
ENSGALG00000026313	3348.78	2380.21	3164.77	731.09	635.489	632.385	2964.59	666.321	2.15457	2.38529068917524e-64	2.87973314898225e-62	RND3	7	35008798	35022843	-	2787	protein_coding	Rho family GTPase 3 [Source:NCBI gene;Acc:424312]	Ras	3749	2394	3269	640	630	639	81.5243	57.9712	77.0158	18.3209	15.9094	15.6311
ENSGALG00000012739	1944.59	1923.85	1652.57	471.782	499.313	556.182	1840.34	509.092	1.85293	2.77624629674494e-64	3.32356342381751e-62	HIVEP1	2	62710582	62820321	-	8240	protein_coding	human immunodeficiency virus type I enhancer binding protein 1 [Source:NCBI gene;Acc:420856]	-	2177	1935	1707	413	495	562	16.0118	15.8482	13.6022	3.99877	4.22793	4.64982
ENSGALG00000028438	1670.37	1642.48	1616.75	381.538	481.156	485.917	1643.2	449.537	1.86768	9.0729104253537e-64	1.07710568266324e-61	CLK1	7	11298069	11305798	-	3313	protein_coding	CDC like kinase 1 [Source:NCBI gene;Acc:100858576]	Pkinase	1870	1652	1670	334	477	491	34.2081	33.6522	33.0976	8.04321	10.1332	10.1038
ENSGALG00000025738	980.783	1084.72	1022.33	277.586	274.37	276.112	1029.28	276.022	1.89859	1.05469162832441e-63	1.24174685430657e-61	RHOU	3	39870601	39877069	+	3380	protein_coding	ras homolog family member U [Source:NCBI gene;Acc:428589]	Ras	1098	1091	1056	243	272	279	19.6877	21.7838	20.5139	5.7358	5.66372	5.62748
ENSGALG00000005521	3276.42	3928.24	3384.53	918.432	1067.22	1117.31	3529.73	1034.32	1.76981	1.38264106788243e-63	1.61451677484041e-61	PER2	9	5655084	5680030	-	5829	protein_coding	period circadian regulator 2 [Source:NCBI gene;Acc:374116]	-	3668	3951	3496	804	1058	1129	38.1367	45.7444	39.3803	11.0044	12.7744	13.2046
ENSGALG00000011094	814.64	921.66	575.061	86.817	50.4356	72.2443	770.453	69.8323	3.46943	3.72453439464267e-63	4.31379812894955e-61	PDE4B	8	28854640	28875786	+	3098	protein_coding	Gallus gallus phosphodiesterase 4B (PDE4B), mRNA. [Source:RefSeq mRNA;Acc:NM_001031291]	-	912	927	594	76	50	73	17.8411	20.1941	12.5894	1.9572	1.13589	1.60645
ENSGALG00000032957	1803.46	1177.18	1298.24	237.604	255.204	219.702	1426.3	237.503	2.58694	5.37839412895282e-62	6.17908086782757e-60	NOCT	4	29195831	29198493	+	1963	protein_coding	nocturnin [Source:HGNC Symbol;Acc:HGNC:14254]	Exo_endo_phos	2019	1184	1341	208	253	222	62.3339	40.7058	44.8549	8.45371	9.07089	7.71009
ENSGALG00000011285	9948.07	9544.7	8693.68	3831.37	3853.28	3710.19	9395.48	3798.28	1.30671	6.63652060644534e-62	7.56350980475362e-60	-	1	44855280	44869564	+	2398	protein_coding	nudix hydrolase 4 [Source:NCBI gene;Acc:417897]	NUDIX	11137	9600	8980	3354	3820	3749	281.467	270.176	245.883	111.588	112.115	106.584
ENSGALG00000027069	696.731	670.117	492.771	73.109	77.6708	85.1097	619.873	78.6299	2.97691	1.29392535437504e-60	1.46295719035134e-58	TSC22D3	4	1786951	1794312	+	1334	protein_coding	TSC22 domain family member 3 [Source:NCBI gene;Acc:768091]	-	780	674	509	64	77	86	35.4362	34.098	25.0532	3.82762	4.06242	4.39511
ENSGALG00000033854	705.664	693.979	549.89	69.682	87.758	105.892	649.844	87.7774	2.88224	2.30718448935162e-60	2.58804332561442e-58	-	26	1287074	1293880	+	3575	protein_coding	colony stimulating factor 1 [Source:NCBI gene;Acc:100499189]	-	790	698	568	61	87	107	13.3924	13.1766	10.4322	1.36131	1.71274	2.04049
ENSGALG00000034003	2089.3	1664.36	1779.4	491.201	554.792	504.72	1844.35	516.904	1.83496	9.40875442484908e-59	1.04716496512812e-56	ARID4B	3	38194654	38276962	+	4102	protein_coding	AT-rich interaction domain 4B [Source:NCBI gene;Acc:425840]	ARID	2339	1674	1838	430	550	510	34.5575	27.5413	29.4206	8.36329	9.43662	8.4762
ENSGALG00000007248	675.293	953.476	593.455	73.109	73.636	96.9854	740.741	81.2435	3.18528	1.24397307715365e-58	1.37377057807216e-56	-	10	18048568	18125749	+	1878	protein_coding	pleckstrin homology domain containing O2 [Source:NCBI gene;Acc:769198]	-	756	959	613	64	73	98	24.3969	34.4626	21.4322	2.71887	2.73575	3.5576
ENSGALG00000006138	683.333	381.788	701.884	5.71164	4.03485	6.92753	589.002	5.55801	6.72748	1.89691579394362e-58	2.07872787696314e-56	HELZ2	20	9732482	9752786	+	8765	protein_coding	helicase with zinc finger 2 [Source:NCBI gene;Acc:419265]	RNB	765	384	725	5	4	7	5.28954	2.95668	5.4311	0.0455116	0.0321187	0.0544469
ENSGALG00000010592	1871.35	1486.39	1534.46	408.954	440.807	459.196	1630.73	436.319	1.90156	2.04324979334041e-58	2.22199515694103e-56	TET2	4	38804855	38872224	-	6474	protein_coding	Gallus gallus tet methylcytosine dioxygenase 2 (TET2), mRNA. [Source:RefSeq mRNA;Acc:NM_001277794]	-	2095	1495	1585	358	437	464	19.6119	15.5845	16.0753	4.41179	4.75071	4.88621
ENSGALG00000001220	1761.48	1381.99	1697.11	432.943	427.694	454.248	1613.53	438.295	1.88036	3.8515342127776e-58	4.15673912085073e-56	HERPUD1	11	615984	623539	+	2068	protein_coding	homocysteine inducible ER protein with ubiquitin like domain 1 [Source:HGNC Symbol;Acc:HGNC:13744]	ubiquitin	1972	1390	1753	379	424	459	57.7916	45.3617	55.6587	14.6215	14.4299	15.1317
ENSGALG00000006407	1160.33	1301.46	1414.42	205.619	282.439	163.292	1292.07	217.117	2.57273	1.7892837527649e-57	1.91655160465329e-55	DDTNFR23	5	13256269	13266308	+	1982	protein_coding	Gallus gallus death domain-containing tumor necrosis factor receptor superfamily member 23 (DDTNFR23), mRNA. [Source:RefSeq mRNA;Acc:NM_204386]	Death	1299	1309	1461	180	280	165	39.7204	44.5719	48.4003	7.24558	9.94269	5.67554
ENSGALG00000030775	1111.2	1075.77	941.009	285.582	269.326	284.029	1042.66	279.646	1.89918	2.34522307865048e-57	2.49328716257125e-55	HIGD1A	2	2154713	2159697	-	1418	protein_coding	Gallus gallus HIG1 hypoxia inducible domain family member 1A (HIGD1A), mRNA. [Source:RefSeq mRNA;Acc:NM_001030957]	-	1244	1082	972	250	267	287	53.1683	51.4964	45.0082	14.0659	13.2521	13.7985
ENSGALG00000010256	2322.44	1347.19	1758.1	242.174	276.387	319.656	1809.24	279.406	2.69377	7.60533627894807e-57	8.02560152814031e-55	TIPARP	9	23001767	23033870	-	2506	protein_coding	TCDD inducible poly(ADP-ribose) polymerase [Source:NCBI gene;Acc:425026]	WWE	2600	1355	1816	212	274	323	62.8783	36.4908	47.5813	6.7493	7.69518	8.78715
ENSGALG00000027905	3085.27	1932.8	2301.21	524.329	476.112	439.403	2439.76	479.948	2.34695	1.8811258758841e-56	1.97047935498859e-54	CSRNP1	2	5319910	5325537	+	1619	protein_coding	cysteine and serine rich nuclear protein 1 [Source:HGNC Symbol;Acc:HGNC:14300]	-	3454	1944	2377	459	472	444	129.296	81.0354	96.4016	22.6188	20.5185	18.6966
ENSGALG00000040360	4856.57	2062.05	4297.47	34.2699	25.2178	20.7826	3738.7	26.7568	7.13102	2.74203096357864e-56	2.85131190563076e-54	DUSP1	13	9770031	9772644	-	1877	protein_coding	Gallus gallus dual specificity phosphatase 1 (DUSP1), mRNA. [Source:RefSeq mRNA;Acc:NM_001085359]	DSPc	5437	2074	4439	30	25	21	175.551	74.571	155.283	1.27515	0.9374	0.762749
ENSGALG00000009492	1381.85	1234.85	1314.7	312.998	395.415	386.952	1310.47	365.122	1.84147	1.58086765293353e-55	1.63195946258631e-53	DNAJB9	1	28562689	28571188	-	3300	protein_coding	DnaJ heat shock protein family (Hsp40) member B9 [Source:HGNC Symbol;Acc:HGNC:6968]	DnaJ	1547	1242	1358	274	392	391	28.4109	25.4	27.0201	6.62431	8.36029	8.07773
ENSGALG00000008098	2697.6	3210.4	2727.18	981.26	985.512	1038.14	2878.39	1001.64	1.52248	2.57509739644332e-55	2.63919694314615e-53	NAMPT	1	14365885	14392312	-	1664	protein_coding	Gallus gallus nicotinamide phosphoribosyltransferase (NAMPT), mRNA. [Source:RefSeq mRNA;Acc:NM_001030728]	-	3020	3229	2817	859	977	1049	109.992	130.96	111.157	41.1855	41.3229	42.9783
ENSGALG00000008942	816.426	704.916	726.087	172.492	172.49	187.043	749.143	177.342	2.07838	3.86700943214637e-55	3.93495831216837e-53	FOXN2	3	9524890	9552231	+	3551	protein_coding	Gallus gallus forkhead box N2 (FOXN2), mRNA. [Source:RefSeq mRNA;Acc:NM_001039284]	Fork_head	914	709	750	151	171	189	15.5993	13.4748	13.868	3.39258	3.38918	3.62859
ENSGALG00000041790	1815.07	1845.31	1505.42	538.037	533.609	502.741	1721.93	524.796	1.71468	1.27895230634352e-54	1.29219535859361e-52	SAMD4A	5	56558643	56624336	-	2512	protein_coding	sterile alpha motif domain containing 4A [Source:NCBI gene;Acc:423559]	SAM_1	2032	1856	1555	471	529	508	49.0244	49.8636	40.6455	14.9591	14.8213	13.787
ENSGALG00000032687	423.398	410.621	333.032	44.5508	36.3136	44.5341	389.017	41.7995	3.22054	7.70778248435396e-54	7.7327513571906e-52	PHLDA2	5	13345327	13346837	+	1035	protein_coding	Gallus gallus pleckstrin homology like domain family A member 2 (PHLDA2), mRNA. [Source:RefSeq mRNA;Acc:NM_001199595]	-	474	413	344	39	36	45	27.7553	26.9299	21.8233	3.00627	2.448	2.96414
ENSGALG00000005140	358.191	309.208	314.638	6.85397	5.04356	11.8758	327.346	7.92443	5.35802	1.64712447193022e-53	1.64090456133692e-51	RRAD	11	11211167	11216791	+	3520	protein_coding	Gallus gallus RRAD, Ras related glycolysis inhibitor and calcium channel regulator (RRAD), mRNA. [Source:RefSeq mRNA;Acc:NM_001277606]	Ras	401	311	325	6	5	12	6.90415	5.9627	6.06237	0.135992	0.0999716	0.232416
ENSGALG00000034855	2603.81	2684.45	1855.88	407.811	498.304	572.016	2381.38	492.71	2.27152	4.62105770268561e-53	4.57163805780967e-51	HK2	22	4049954	4131577	-	5137	protein_coding	hexokinase 2 [Source:HGNC Symbol;Acc:HGNC:4923]	-	2915	2700	1917	357	494	578	34.3904	35.4715	24.5027	5.5445	6.7681	7.67088
ENSGALG00000013830	648.496	679.066	513.101	110.806	105.915	112.82	613.554	109.847	2.48189	5.57075166234862e-53	5.47316746081507e-51	PRELID3A	2	97199690	97210085	-	2243	protein_coding	Gallus gallus PRELI domain containing 3A (PRELID3A), mRNA. [Source:RefSeq mRNA;Acc:NM_001031011]	MSF1	726	683	530	97	105	114	19.6162	20.5502	15.5149	3.45022	3.29465	3.46499
ENSGALG00000014164	1438.12	1200.05	1224.67	390.676	359.102	390.911	1287.61	380.23	1.76058	8.98013194779639e-53	8.76239450193886e-51	BIK	1	68501326	68513915	+	1604	protein_coding	Gallus gallus BCL2 interacting killer (BIK), mRNA. [Source:RefSeq mRNA;Acc:NM_001278058]	-	1610	1207	1265	342	356	395	60.8317	50.7842	51.7831	17.0108	15.6205	16.7888
ENSGALG00000009052	10359.9	9113.2	8856.32	3901.05	3324.72	3386.57	9443.13	3537.45	1.41693	4.86378602375182e-52	4.71357113567132e-50	LBH	3	8705197	8715863	-	2705	protein_coding	Gallus gallus limb bud and heart development (LBH), mRNA. [Source:RefSeq mRNA;Acc:NM_001031038]	-	11598	9166	9148	3415	3296	3422	259.851	228.685	222.055	100.723	85.757	86.2461
ENSGALG00000009064	4523.39	4314.01	3758.23	1501.02	1661.35	1517.13	4198.54	1559.83	1.42838	2.59888382756454e-51	2.50160128428949e-49	FZD1	2	22134540	22136747	+	2142	protein_coding	frizzled class receptor 1 [Source:HGNC Symbol;Acc:HGNC:4038]	Fz	5064	4339	3882	1314	1647	1533	143.279	136.709	118.997	48.9418	54.1157	48.7921
ENSGALG00000028341	343.006	358.92	314.638	9.13863	5.04356	3.95859	338.855	6.04693	5.8385	4.61340729173358e-51	4.41091277033802e-49	-	28	2756226	2762064	+	3703	protein_coding	mucosal vascular addressin cell adhesion molecule 1 [Source:NCBI gene;Acc:100858236]	-	384	361	325	8	5	4	6.28472	6.57929	5.76277	0.172362	0.0950311	0.0736433
ENSGALG00000015144	1652.5	1328.3	1894.6	418.092	375.241	425.548	1625.14	406.294	2.00037	9.11304977516692e-51	8.65496713980187e-49	ZFAND5	Z	35747523	35762090	-	2689	protein_coding	Gallus gallus zinc finger AN1-type containing 5 (ZFAND5), mRNA. [Source:RefSeq mRNA;Acc:NM_001031424]	zf-A20	1850	1336	1957	366	372	430	41.6955	33.5306	47.7861	10.8591	9.73647	10.902
ENSGALG00000041280	11901.6	5382.81	10972.6	0	1.00871	2.96894	9419.01	1.32588	12.737	7.76580990607447e-50	7.32660449814151e-48	FOSB	32	549342	554130	+	963	protein_coding	FosB proto-oncogene, AP-1 transcription factor subunit [Source:NCBI gene;Acc:107049603]	bZIP_1	13324	5414	11334	0	1	3	838.526	379.418	772.785	0	0.0730841	0.212384
ENSGALG00000015681	3586.38	2831.59	3318.7	1041.8	1113.62	1175.7	3245.56	1110.37	1.54715	1.18261122443366e-49	1.10838680942645e-47	NRIP1	1	99699127	99764877	-	4372	protein_coding	nuclear receptor interacting protein 1 [Source:NCBI gene;Acc:101749375]	-	4015	2848	3428	912	1104	1188	55.6562	43.9628	51.4828	16.6425	17.7721	18.5252
ENSGALG00000007097	858.409	912.712	743.513	121.087	194.681	171.209	838.211	162.326	2.36362	4.6906454769395e-49	4.36751212186145e-47	RPS6KA6	4	8986672	9021732	+	2241	protein_coding	ribosomal protein S6 kinase A6 [Source:NCBI gene;Acc:422273]	Pkinase	961	918	768	106	193	173	25.989	27.6456	22.502	3.77371	6.06129	5.26297
ENSGALG00000009700	377.843	370.851	367.884	65.1127	47.4095	47.5031	372.193	53.3418	2.81074	2.28226130142667e-48	2.11123990260548e-46	PDK4	2	23905072	23914501	-	3778	protein_coding	Gallus gallus pyruvate dehydrogenase kinase, isozyme 4 (PDK4), nuclear gene encoding mitochondrial protein, mRNA. [Source:RefSeq mRNA;Acc:NM_001199909]	HATPase_c	423	373	380	57	47	48	6.78558	6.66304	6.60425	1.2037	0.875559	0.866176
ENSGALG00000015666	588.649	369.857	506.325	59.4011	64.5576	52.4513	488.277	58.8033	3.05535	2.49583208994994e-48	2.29391122280173e-46	TNIP2	4	82441244	82449180	+	2335	protein_coding	Gallus gallus TNFAIP3 interacting protein 2 (TNIP2), mRNA. [Source:RefSeq mRNA;Acc:NM_001031166]	-	659	372	523	52	64	53	17.1044	10.7518	14.7067	1.77673	1.92905	1.54745
ENSGALG00000010551	1452.42	1601.72	1210.14	346.126	318.753	418.621	1421.43	361.167	1.97576	5.62195914331414e-48	5.13400192023418e-46	CDC42EP3	3	31890337	31916467	-	2421	protein_coding	CDC42 effector protein 3 [Source:NCBI gene;Acc:428577]	PBD	1626	1611	1250	303	316	423	40.7037	44.9083	33.9013	9.98509	9.18632	11.9117
ENSGALG00000005095	744.073	677.077	583.774	138.222	112.976	154.385	668.308	135.194	2.3059	6.78106230110459e-48	6.15305818735898e-46	SLC25A25	17	5166891	5181671	-	4549	protein_coding	solute carrier family 25 member 25 [Source:NCBI gene;Acc:417230]	Mito_carr	833	681	603	121	112	156	11.0978	10.1031	8.70368	2.12214	1.73281	2.33795
ENSGALG00000003939	250.109	307.22	253.646	15.9926	13.1133	9.89647	270.325	13.0008	4.3897	9.67561300964886e-48	8.72397360350998e-46	KLF2	28	4484819	4487194	-	1910	protein_coding	Kruppel like factor 2 [Source:NCBI gene;Acc:420148]	-	280	309	262	14	13	10	8.8845	10.9182	9.00678	0.584788	0.479026	0.356938
ENSGALG00000012401	1767.73	1305.44	1551.89	424.946	339.936	287.987	1541.69	350.957	2.13803	1.13049998137284e-47	1.01289954305896e-45	GPR137C	5	58333186	58347293	+	2385	protein_coding	G protein-coupled receptor 137C [Source:NCBI gene;Acc:428932]	-	1979	1313	1603	372	337	291	50.2882	37.1537	44.1313	12.444	9.94468	8.31824
ENSGALG00000041365	1572.11	1141.39	992.319	243.316	247.135	272.153	1235.27	254.201	2.28065	1.47919691327214e-46	1.31703995165468e-44	SALL4	20	13087625	13101795	+	5386	protein_coding	Gallus gallus spalt like transcription factor 4 (SALL4), mRNA. [Source:RefSeq mRNA;Acc:NM_001080872]	-	1760	1148	1025	213	245	275	19.8041	14.3847	12.4957	3.15513	3.20147	3.48091
ENSGALG00000002506	2477.86	3162.68	2192.78	745.941	750.482	765.987	2611.11	754.137	1.79151	2.09308434971433e-46	1.8520546363994e-44	SPSB1	21	3327693	3354672	+	3407	protein_coding	splA/ryanodine receptor domain and SOCS box containing 1 [Source:NCBI gene;Acc:419441]	SPRY	2774	3181	2265	653	744	774	49.3449	63.0111	43.6514	15.2913	15.3692	15.488
ENSGALG00000006355	903.071	698.95	819.026	210.188	210.821	183.085	807.016	201.365	2.00449	5.31588594737572e-46	4.67469822261201e-44	SPTY2D1	5	12791511	12803475	-	2293	protein_coding	Gallus gallus SPT2 chromatin protein domain containing 1 (SPTY2D1), mRNA. [Source:RefSeq mRNA;Acc:NM_001199594]	-	1011	703	846	184	209	185	26.7212	20.6908	24.2252	6.40203	6.41493	5.5004
ENSGALG00000007302	798.561	640.29	696.075	177.061	183.586	184.074	711.642	181.574	1.9707	9.09937488866771e-46	7.95274200392394e-44	-	12	13943984	14003991	+	3073	protein_coding	ataxin 7 [Source:NCBI gene;Acc:416078]	-	894	644	719	155	182	186	17.6313	14.1432	15.3627	4.02414	4.16829	4.12645
ENSGALG00000036117	838.757	738.72	646.701	175.919	150.298	188.033	741.393	171.417	2.11344	9.31684946786519e-46	8.09316082434192e-44	TENT5B	23	1964543	1971801	-	1281	protein_coding	terminal nucleotidyltransferase 5B [Source:HGNC Symbol;Acc:HGNC:28273]	-	939	743	668	154	149	190	44.4247	39.144	34.2396	9.59126	8.18628	10.1119
ENSGALG00000010616	971.851	735.737	813.217	193.054	217.882	215.743	840.268	208.893	2.00728	1.14910098472444e-45	9.92126825962692e-44	PTPN21	5	43288734	43321236	-	4171	protein_coding	protein tyrosine phosphatase, non-receptor type 21 [Source:NCBI gene;Acc:423398]	Y_phosphatase	1088	740	840	169	216	218	15.8087	11.9734	13.2233	3.23259	3.64471	3.56322
ENSGALG00000012946	3754.31	3511.65	3097.97	1320.53	1356.72	1159.87	3454.64	1279.04	1.4339	1.15702263914138e-45	9.9294846489205e-44	SINHCAF	1	59546382	59561664	+	3567	protein_coding	Gallus gallus SIN3-HDAC complex associated factor (SINHCAF), mRNA. [Source:RefSeq mRNA;Acc:NM_001030766]	-	4203	3532	3200	1156	1345	1172	71.4109	66.8256	58.9045	25.8559	26.538	22.4002
ENSGALG00000019552	468.06	749.657	402.736	5.71164	2.01742	1.97929	540.151	3.23612	7.4272	3.29554639315861e-45	2.81127867766093e-43	SERPINB10	2	67665297	67674062	-	2064	protein_coding	serpin family B member 2 [Source:NCBI gene;Acc:420896]	Serpin	524	754	416	5	2	2	15.3862	24.654	13.2338	0.19327	0.0681977	0.0660613
ENSGALG00000037699	923.616	718.835	698.012	185.057	189.638	188.033	780.154	187.576	2.05676	8.30829016784755e-45	7.04523224590216e-43	-	4	84434100	84481849	-	2552	protein_coding	UV stimulated scaffold protein A [Source:NCBI gene;Acc:422903]	-	1034	723	721	162	188	190	24.5555	19.1198	18.5505	5.06452	5.18474	5.07574
ENSGALG00000011796	456.448	376.817	360.139	1.14233	3.02614	5.93788	397.801	3.36878	6.842	1.05221236820089e-44	8.86971443632541e-43	-	1	48226520	48227584	+	1065	protein_coding	-	7tm_3	511	379	372	1	3	6	29.079	24.0168	22.9348	0.0749125	0.198254	0.384086
ENSGALG00000008661	34860.7	18976.1	34116.4	1763.76	2178.82	2208.89	29317.7	2050.49	3.83765	1.14056495738639e-44	9.51289410022331e-43	CYR61	8	16587842	16590293	-	1803	protein_coding	Gallus gallus cysteine rich angiogenic inducer 61 (CYR61), mRNA. [Source:RefSeq mRNA;Acc:NM_001031563]	VWC	39027	19086	35240	1544	2160	2232	1311.83	714.405	1283.34	68.3212	84.3155	84.3966
ENSGALG00000050491	389.455	308.214	293.339	31.9852	43.3746	31.6687	330.336	35.6762	3.20886	1.14186781632612e-44	9.51289410022331e-43	SLC35E4	15	11064550	11065584	-	1035	protein_coding	solute carrier family 35 member E4 [Source:HGNC Symbol;Acc:HGNC:17058]	-	436	310	303	28	43	32	25.5302	20.2137	19.2222	2.15835	2.924	2.10783
ENSGALG00000014983	1004.9	1053.89	800.632	265.02	259.239	248.402	953.142	257.554	1.88845	1.3021459008278e-44	1.07850991297633e-42	F2R	Z	23447817	23454784	-	1224	protein_coding	coagulation factor II thrombin receptor [Source:NCBI gene;Acc:427212]	7tm_1	1125	1060	827	232	257	251	55.7031	58.4453	44.3635	15.1221	14.7775	13.9804
ENSGALG00000016766	935.228	933.591	862.591	277.586	298.579	312.729	910.47	296.298	1.61825	1.40474771208092e-44	1.1567650812893e-42	REV1	1	133893037	133946308	-	5037	protein_coding	Gallus gallus REV1, DNA directed polymerase (REV1), mRNA. [Source:RefSeq mRNA;Acc:NM_001030811]	IMS	1047	939	891	243	296	316	12.5975	12.5811	11.6147	3.84892	4.13589	4.27703
ENSGALG00000042816	3234.44	2387.17	2421.26	847.608	818.066	717.494	2680.96	794.389	1.75568	3.10558877469562e-44	2.54265618875367e-42	TP53BP2	3	17738450	17778887	+	4522	protein_coding	tumor protein p53 binding protein 2 [Source:NCBI gene;Acc:421329]	SH3_1	3621	2401	2501	742	811	725	48.5296	35.8333	36.3149	13.0911	12.6223	10.9304
ENSGALG00000044260	1803.46	1630.55	1641.92	427.231	467.034	604.675	1691.98	499.646	1.75806	3.58996641281791e-44	2.91745731301439e-42	-	1	137767278	137788052	+	5268	protein_coding	-	-	2019	1640	1696	374	463	611	23.2273	21.0099	21.1389	5.66409	6.18564	7.90719
ENSGALG00000053657	775.337	503.085	630.243	87.9593	109.95	119.747	636.222	105.885	2.58396	3.6043274399167e-44	2.91745731301439e-42	LATS2	1	179980747	180021121	+	3621	protein_coding	large tumor suppressor kinase 2 [Source:NCBI gene;Acc:418949]	Pkinase	868	506	651	77	109	121	14.5278	9.43078	11.8047	1.69655	2.11859	2.27816
ENSGALG00000033635	255.468	273.416	330.128	4.56931	8.0697	3.95859	286.337	5.53253	5.6866	4.34134916227038e-44	3.49417289071773e-42	PTGS2	8	10713267	10722126	+	5101	protein_coding	prostaglandin-endoperoxide synthase 2 [Source:NCBI gene;Acc:396451]	An_peroxidase	286	275	341	4	8	4	3.39797	3.63834	4.38936	0.0625617	0.110378	0.0534603
ENSGALG00000039461	1519.41	2092.87	1325.35	404.384	367.171	398.828	1645.88	390.128	2.07691	2.09690685790182e-43	1.67823230885783e-41	TNFRSF1A	1	80183729	80196654	+	3267	protein_coding	Gallus gallus TNF receptor superfamily member 1A (TNFRSF1A), mRNA. [Source:RefSeq mRNA;Acc:NM_001030779]	Death	1701	2105	1369	354	364	403	31.5547	43.4839	27.5141	8.64487	7.84155	8.40974
ENSGALG00000026373	255.468	244.583	254.614	18.2773	27.2352	17.8137	251.555	21.1087	3.57063	5.28599697851162e-43	4.2069448578702e-41	KCNJ8	1	66955605	66963463	+	3557	protein_coding	Gallus gallus potassium voltage-gated channel subfamily J member 8 (KCNJ8), mRNA. [Source:RefSeq mRNA;Acc:NM_001293287]	-	286	246	263	16	27	18	4.87293	4.66742	4.85483	0.358873	0.534231	0.344997
ENSGALG00000008553	1261.26	1163.26	1225.63	448.935	475.104	466.124	1216.72	463.388	1.3924	5.37235581178417e-43	4.2519211608154e-41	INO80	5	24663248	24738505	-	9706	protein_coding	Gallus gallus INO80 complex subunit (INO80), mRNA. [Source:RefSeq mRNA;Acc:NM_001199657]	SNF2_N	1412	1170	1266	393	471	471	8.81663	8.13525	8.56436	3.2304	3.41531	3.30832
ENSGALG00000015795	304.597	430.506	287.53	23.9889	23.2004	39.5859	340.878	28.9251	3.55068	5.68708308683986e-43	4.47614285387407e-41	ADAMTS5	1	104379620	104419315	-	2634	protein_coding	ADAM metallopeptidase with thrombospondin type 1 motif 5 [Source:NCBI gene;Acc:427971]	TSP_1	341	433	297	21	23	40	7.84598	11.0942	7.40359	0.636074	0.614556	1.03531
ENSGALG00000008469	2339.41	2691.41	1793.92	657.981	648.602	573.006	2274.91	626.53	1.86077	6.60550207116064e-43	5.17043859921728e-41	-	5	24476138	24491757	+	3586	protein_coding	serine peptidase inhibitor, Kunitz type 1 [Source:NCBI gene;Acc:423206]	Kunitz_BPTI	2619	2707	1853	576	643	579	44.2623	50.9452	33.9287	12.8149	12.6197	11.0077
ENSGALG00000052842	4397.45	4049.54	4101.91	1937.39	1920.59	2044.61	4182.96	1967.53	1.08812	8.29670736949883e-43	6.45873733256177e-41	ANKRD11	11	18613425	18695227	-	9578	protein_coding	ankyrin repeat domain 11 [Source:NCBI gene;Acc:415845]	-	4923	4073	4237	1696	1904	2066	31.1504	28.6989	29.0459	14.1272	13.9908	14.7056
ENSGALG00000026928	856.622	734.743	1443.46	7.9963	13.1133	17.8137	1011.61	12.9744	6.27376	8.74097295282504e-43	6.76760329814921e-41	-	Z	55788643	55792227	-	1954	protein_coding	-	-	959	739	1491	7	13	18	29.7442	25.5238	50.102	0.28581	0.46824	0.628022
ENSGALG00000013568	12316.1	5428.55	8501.99	0	1.00871	1.97929	8748.87	0.996002	13.0428	1.23054270943398e-42	9.47584402086297e-41	NR4A3	2	89365079	89385555	-	1832	protein_coding	nuclear receptor subfamily 4 group A member 3 [Source:NCBI gene;Acc:420996]	zf-C4	13788	5460	8782	0	1	2	456.125	201.137	314.753	0	0.038417	0.0744271
ENSGALG00000007357	983.463	802.351	926.487	241.031	282.439	216.733	904.1	246.735	1.87386	1.28723620552642e-42	9.85912203437067e-41	BCL6	9	14938213	14954449	+	3054	protein_coding	Gallus gallus B-cell CLL/lymphoma 6 (BCL6), mRNA. [Source:RefSeq mRNA;Acc:NM_001012930]	BTB	1101	807	957	211	280	219	21.8488	17.8332	20.5752	5.51211	6.45265	4.88879
ENSGALG00000002527	1726.64	1305.44	1288.56	392.961	439.799	419.611	1440.21	417.457	1.78641	2.30055596702985e-42	1.75260536397365e-40	-	21	3422392	3475582	+	4358	protein_coding	transmembrane protein 201 [Source:NCBI gene;Acc:419443]	-	1933	1313	1331	344	436	424	26.8815	20.3331	20.0536	6.2976	7.04123	6.63293
ENSGALG00000006785	4434.07	2009.36	3659.48	1.14233	2.01742	0	3367.64	1.05325	11.657	3.20519905686477e-42	2.42879073213274e-40	IRF1	13	17591206	17597339	-	2274	protein_coding	Gallus gallus interferon regulatory factor 1 (IRF1), mRNA. [Source:RefSeq mRNA;Acc:NM_205415]	IRF	4964	2021	3780	1	2	0	132.297	59.9793	109.145	0.0350844	0.0618998	0
ENSGALG00000016313	2691.35	2653.63	2222.79	1001.82	905.824	836.252	2522.59	914.633	1.46459	3.32203177132361e-42	2.50400341874477e-40	GCLC	3	88184018	88215580	+	2628	protein_coding	glutamate-cysteine ligase catalytic subunit [Source:NCBI gene;Acc:421894]	GCS	3013	2669	2296	877	898	845	69.4836	68.5407	57.3652	26.6243	24.0492	21.9209
ENSGALG00000013861	506.47	332.076	361.107	41.1238	53.4618	53.441	399.884	49.3422	3.01477	4.03600150357283e-42	3.02615144315255e-40	TNFAIP3	3	54664503	54683327	-	2444	protein_coding	TNF alpha induced protein 3 [Source:NCBI gene;Acc:421684]	OTU	567	334	373	36	53	54	14.0602	9.22297	10.021	1.17518	1.52624	1.50633
ENSGALG00000002866	1280.02	1127.47	1113.33	427.231	376.25	417.631	1173.61	407.037	1.52882	5.19741717208382e-42	3.87656570856053e-40	KANSL1L	7	2714508	2770441	-	4123	protein_coding	KAT8 regulatory NSL complex subunit 1-like [Source:NCBI gene;Acc:424004]	-	1433	1134	1150	374	373	422	21.064	18.562	18.3141	7.23706	6.36715	6.97792
ENSGALG00000000378	326.928	223.704	276.881	25.1312	17.1481	23.7515	275.838	22.0103	3.65357	7.39175615305061e-42	5.4845290706437e-40	SLC25A37	22	1324249	1333078	-	1020	protein_coding	solute carrier family 25 (mitochondrial iron transporter), member 37 [Source:NCBI gene;Acc:419530]	Mito_carr	366	225	286	22	17	24	21.7465	14.887	18.4106	1.72079	1.173	1.60412
ENSGALG00000001728	563.638	761.587	607.977	149.645	151.307	123.706	644.401	141.553	2.18751	8.62952670340374e-42	6.36975323402537e-40	NACC2	17	8388350	8438866	+	2960	protein_coding	Gallus gallus NACC family member 2 (NACC2), mRNA. [Source:RefSeq mRNA;Acc:NM_001030681]	BTB	631	766	628	131	150	125	12.9195	17.4648	13.9306	3.53089	3.56656	2.87902
ENSGALG00000016014	1197.84	1200.05	1131.73	459.216	446.86	471.072	1176.54	459.049	1.35782	3.34218013139075e-41	2.45426279132952e-39	RCAN1	1	107251544	107292156	-	3571	protein_coding	Gallus gallus regulator of calcineurin 1 (RCAN1), mRNA. [Source:RefSeq mRNA;Acc:NM_001278079]	-	1341	1207	1169	402	443	476	22.7587	22.8109	21.4945	8.98132	8.73099	9.08749
ENSGALG00000006775	8123.17	6852.3	6456.36	2971.2	2960.57	2677	7143.95	2869.59	1.31613	1.02916376846245e-40	7.51870104898258e-39	TGM2	20	10367592	10377566	+	2774	protein_coding	transglutaminase 2 [Source:HGNC Symbol;Acc:HGNC:11778]	Transglut_core	9094	6892	6669	2601	2935	2705	198.681	167.673	157.854	74.8063	74.4648	66.4795
ENSGALG00000005569	2000.87	1978.54	1821.99	830.473	866.484	792.708	1933.8	829.888	1.22062	5.72764312473842e-40	4.16306142627671e-38	USP47	5	8422219	8474922	-	5425	protein_coding	Gallus gallus ubiquitin specific peptidase 47 (USP47), mRNA. [Source:RefSeq mRNA;Acc:NM_001199582]	UCH	2240	1990	1882	727	859	801	25.024	24.7559	22.7783	10.6915	11.144	10.0661
ENSGALG00000016808	910.217	976.343	793.855	238.747	274.37	290.956	893.472	268.024	1.73493	6.03884999955346e-40	4.36697751744358e-38	-	1	137784416	137797037	+	2617	protein_coding	-	Pro_isomerase	1019	982	820	209	272	294	23.5982	25.3241	20.5737	6.37157	7.315	7.65897
ENSGALG00000014957	2870.89	2852.47	2635.21	1318.25	1236.68	1162.84	2786.19	1239.25	1.16951	9.13095108353386e-40	6.56967318868805e-38	WDR1	4	78304219	78340393	+	3283	protein_coding	Gallus gallus WD repeat domain 1 (WDR1), mRNA. [Source:RefSeq mRNA;Acc:NM_001004402]	WD40	3214	2869	2722	1154	1226	1175	59.3312	58.9773	54.4401	28.0439	26.2826	24.4002
ENSGALG00000030363	534.161	455.362	464.696	103.952	107.932	125.685	484.739	112.523	2.10524	1.00425048938403e-39	7.18922234762058e-38	IFNAR1	1	106613562	106632348	+	3129	protein_coding	interferon alpha and beta receptor subunit 1 [Source:HGNC Symbol;Acc:HGNC:5432]	-	598	458	480	91	107	127	11.5825	9.87837	10.0725	2.32028	2.40673	2.7671
ENSGALG00000028318	400.174	250.548	254.614	23.9889	28.2439	17.8137	301.779	23.3488	3.69556	1.28653296717252e-39	9.16397432516983e-38	CDKN1A	26	1599230	1602396	+	2454	protein_coding	Gallus gallus cyclin dependent kinase inhibitor 1A (CDKN1A), mRNA. [Source:RefSeq mRNA;Acc:NM_204396]	-	448	252	263	21	28	18	11.064	6.93029	7.03692	0.68273	0.803032	0.500063
ENSGALG00000035108	488.605	424.54	374.661	93.671	76.6621	82.1407	429.269	84.1579	2.35446	1.78232483312058e-39	1.26323380958387e-37	KDM7A	1	56677151	56731558	-	3045	protein_coding	lysine demethylase 7A [Source:HGNC Symbol;Acc:HGNC:22224]	JmjC	547	427	387	82	76	83	10.887	9.46381	8.34498	2.14848	1.75661	1.85831
ENSGALG00000014516	833.398	607.48	707.693	153.072	103.897	169.23	716.19	142.066	2.33517	3.93393509863262e-39	2.77439799084754e-37	CPEB2	4	76833051	76880121	-	1858	protein_coding	cytoplasmic polyadenylation element binding protein 2 [Source:HGNC Symbol;Acc:HGNC:21745]	-	933	611	731	134	103	171	30.433	22.1933	25.8329	5.75391	3.90158	6.27447
ENSGALG00000012386	1466.71	1394.92	1345.68	557.456	611.28	563.109	1402.44	577.282	1.28033	2.1751247772477e-38	1.52644470821038e-36	LATS1	3	48286539	48303618	-	3669	protein_coding	large tumor suppressor kinase 1 [Source:NCBI gene;Acc:421627]	Pkinase	1642	1403	1390	488	606	569	27.1228	25.8069	24.8753	10.6115	11.6245	10.5728
ENSGALG00000001229	1110.3	1143.38	1047.5	434.085	432.738	440.393	1100.39	435.739	1.33637	3.15581295592695e-38	2.20380938088899e-36	SKI	21	1681755	1772379	-	2725	protein_coding	SKI proto-oncogene [Source:NCBI gene;Acc:428181]	-	1243	1150	1082	380	429	445	27.6448	28.4811	26.0713	11.1255	11.08	11.1332
ENSGALG00000036028	1316.64	1489.37	1193.69	491.201	441.816	489.875	1333.23	474.298	1.4913	4.0129225366788e-38	2.78868753451347e-36	GNA13	18	7752309	7776703	+	2332	protein_coding	G protein subunit alpha 13 [Source:NCBI gene;Acc:417434]	G-alpha	1474	1498	1233	430	438	495	38.3069	43.352	34.7165	14.7111	13.2189	14.4712
ENSGALG00000037913	1197.84	1095.65	979.733	400.957	373.224	344.397	1091.08	372.859	1.55068	4.11431938120468e-38	2.84527154876902e-36	KLF10	2	129101240	129103618	-	1380	protein_coding	Kruppel-like factor 10 [Source:NCBI gene;Acc:420255]	-	1341	1102	1012	351	370	348	58.8922	53.8925	48.1508	20.2923	18.87	17.192
ENSGALG00000000106	915.576	922.654	901.316	366.688	322.788	317.677	913.182	335.717	1.44549	2.37259554199973e-37	1.63285005272117e-35	LRIF1	26	1079126	1090634	-	3846	protein_coding	ligand dependent nuclear receptor interacting factor 1 [Source:HGNC Symbol;Acc:HGNC:30299]	-	1025	928	931	321	320	321	16.1519	16.2841	15.8943	6.65886	5.85585	5.69013
ENSGALG00000002455	369.804	346.99	242.997	3.42699	2.01742	3.95859	319.93	3.13433	6.67662	2.38764629644212e-37	1.63530813168819e-35	LRRTM2	13	3390516	3392394	+	1548	protein_coding	leucine rich repeat transmembrane neuronal 2 [Source:NCBI gene;Acc:101747697]	-	414	349	251	3	2	4	16.2083	15.2153	10.6464	0.154616	0.0909303	0.176163
ENSGALG00000012037	1359.52	1075.77	1136.57	368.972	414.581	420.6	1190.62	401.384	1.56801	2.89570604514575e-37	1.97379082866729e-35	ARID4A	5	55411958	55455908	-	4862	protein_coding	Gallus gallus AT-rich interaction domain 4A (ARID4A), mRNA. [Source:RefSeq mRNA;Acc:NM_001012902]	ARID	1522	1082	1174	323	411	425	18.9718	15.0189	15.8546	5.30019	5.94944	5.95937
ENSGALG00000014727	1202.31	1141.39	841.293	235.32	245.117	316.687	1061.66	265.708	1.99688	7.37764603140975e-37	5.0048545411173e-35	PDE4D	Z	18250991	18507712	-	5468	protein_coding	phosphodiesterase 4D [Source:NCBI gene;Acc:769469]	-	1346	1148	869	206	243	320	14.9185	14.169	10.435	3.00568	3.12772	3.98977
ENSGALG00000032618	1671.26	975.349	1206.27	0	1.00871	5.93788	1284.29	2.31553	9.0618	7.62250637542795e-37	5.146456200206e-35	DUSP5	6	26933849	26942958	+	2290	protein_coding	dual specificity phosphatase 5 [Source:NCBI gene;Acc:423890]	DSPc	1871	981	1246	0	1	6	49.5161	28.9107	35.726	0	0.0307336	0.178625
ENSGALG00000038059	1525.66	1633.54	1265.33	552.887	523.522	509.668	1474.84	528.692	1.48064	8.51914926039981e-37	5.72470756432338e-35	NR1H3	5	23351916	23379900	-	3816	protein_coding	Gallus gallus nuclear receptor subfamily 1 group H member 3 (NR1H3), mRNA. [Source:RefSeq mRNA;Acc:NM_204542]	Hormone_recep	1708	1643	1307	484	519	515	27.1261	29.0573	22.4889	10.1191	9.57213	9.2008
ENSGALG00000016231	25010.9	22750.2	23938.6	12922	11935.1	12771.4	23899.9	12542.8	0.930201	9.71954952781173e-37	6.50069026165286e-35	DDX3X	1	113327072	113346140	-	4514	protein_coding	Gallus gallus DEAD-box helicase 3 X-linked (DDX3X), mRNA. [Source:RefSeq mRNA;Acc:NM_001030800]	DEAD	28000	22882	24727	11312	11832	12905	375.928	342.104	359.676	199.932	184.479	194.905
ENSGALG00000049684	268.867	332.076	396.928	52.5471	48.4182	35.6273	332.623	45.5309	2.87368	1.10046399349905e-36	7.32579908943341e-35	SPAG1	2	128316009	128333033	+	2878	protein_coding	sperm associated antigen 1 [Source:HGNC Symbol;Acc:HGNC:11212]	-	301	334	410	46	48	36	6.33846	7.83215	9.35394	1.27518	1.17382	0.852783
ENSGALG00000030147	1287.17	1262.68	1306.96	468.355	544.705	544.306	1285.6	519.122	1.3068	1.61574832504475e-36	1.07060235528314e-34	AFF4	13	17781440	17816519	-	4304	protein_coding	AF4/FMR2 family member 4 [Source:NCBI gene;Acc:416337]	AF-4	1441	1270	1350	410	540	550	20.2908	19.9139	20.5951	7.60004	8.83021	8.71199
ENSGALG00000012575	1002.22	880.896	998.127	351.837	369.189	342.418	960.415	354.481	1.43823	1.8109878116779e-36	1.19441353542423e-34	TLE1	Z	39183808	39265774	-	3801	protein_coding	transducin like enhancer of split 1 [Source:NCBI gene;Acc:427450]	-	1122	886	1031	308	366	346	17.8897	15.7312	17.8099	6.46483	6.77692	6.2059
ENSGALG00000002816	339.433	465.304	198.464	27.4159	15.1307	12.8654	334.4	18.4707	4.195	3.06220275277178e-36	2.01032905142796e-34	STK10	13	9525284	9568153	+	6017	protein_coding	Gallus gallus serine/threonine kinase 10 (STK10), mRNA. [Source:RefSeq mRNA;Acc:NM_001305209]	Pkinase	380	468	205	24	15	13	3.82747	5.24918	2.23705	0.318226	0.175453	0.147296
ENSGALG00000041285	879.847	835.161	720.278	242.174	282.439	254.339	811.762	259.651	1.64365	3.16741184409751e-36	2.06986005188134e-34	MAP2K3	14	4892654	4914369	-	3655	protein_coding	Gallus gallus mitogen-activated protein kinase kinase 3 (MAP2K3), mRNA. [Source:RefSeq mRNA;Acc:NM_001012787]	Pkinase	985	840	744	212	280	257	16.3327	15.5102	13.3656	4.62757	5.39163	4.79372
ENSGALG00000004937	1960.67	1750.86	1730.99	779.068	817.057	747.184	1814.17	781.103	1.21606	3.47450776359044e-36	2.26017523288171e-34	VGLL4	12	4897543	4976871	-	3092	protein_coding	Gallus gallus vestigial like family member 4 (VGLL4), mRNA. [Source:RefSeq mRNA;Acc:NM_001030593]	-	2195	1761	1788	682	810	755	43.0233	38.4366	37.969	17.5974	18.4372	16.6469
ENSGALG00000012921	663.681	700.939	534.4	179.346	161.394	178.137	633.007	172.959	1.87248	8.55754343670762e-36	5.5413983545153e-34	ETV6	1	71449364	71582019	+	5586	protein_coding	Gallus gallus ETS variant 6 (ETV6), mRNA. [Source:RefSeq mRNA;Acc:NM_001199273]	Ets	743	705	552	157	160	180	8.06114	8.51753	6.48843	2.24235	2.0159	2.19684
ENSGALG00000016283	399.281	535.895	361.107	59.4011	86.7493	75.2132	432.094	73.7879	2.54471	1.97385624591164e-35	1.27237810313381e-33	BEND6	3	86821519	86843295	-	3330	protein_coding	BEN domain containing 6 [Source:NCBI gene;Acc:775985]	-	447	539	373	52	86	76	8.13526	10.9237	7.35472	1.24584	1.81762	1.55595
ENSGALG00000014854	2806.58	2583.03	2628.43	1350.23	1265.93	1238.05	2672.68	1284.74	1.05749	3.2947578827065e-35	2.11428472058725e-33	MYL12A	2	100880899	100889848	-	3623	protein_coding	myosin, light chain 12A, regulatory, non-sarcomeric [Source:NCBI gene;Acc:396284]	-	3142	2598	2715	1182	1255	1251	52.5589	48.3945	49.2043	26.0287	24.3795	23.5405
ENSGALG00000004655	1221.96	1091.67	1001.03	430.658	402.476	401.797	1104.89	411.644	1.42558	5.134110180885e-35	3.27984455770797e-33	SMURF1	14	4669726	4684664	-	2277	protein_coding	SMAD specific E3 ubiquitin protein ligase 1 [Source:HGNC Symbol;Acc:HGNC:16807]	HECT	1368	1098	1034	377	399	406	36.4109	32.5435	29.8167	13.2094	12.3327	12.156
ENSGALG00000043711	1181.76	1305.44	1235.32	399.815	513.435	475.031	1240.84	462.76	1.42092	1.03519824655835e-34	6.58367599128135e-33	AGO3	23	4307437	4329236	-	4646	protein_coding	Gallus gallus argonaute 3, RISC catalytic component (AGO3), mRNA. [Source:RefSeq mRNA;Acc:NM_001030900]	Piwi	1323	1313	1276	350	509	480	17.2579	19.0726	18.0332	6.01026	7.7106	7.0435
ENSGALG00000012374	504.684	492.149	460.823	149.645	107.932	118.758	485.885	125.445	1.95843	1.25550921408892e-34	7.94932633951588e-33	FRMD6	5	58189492	58216673	+	4938	protein_coding	FERM domain containing 6 [Source:NCBI gene;Acc:428930]	Band_41	565	495	476	131	107	120	6.93435	6.76518	6.32933	2.11653	1.52504	1.65675
ENSGALG00000010287	3565.83	4538.7	3082.48	1376.51	1214.49	1205.39	3729.01	1265.46	1.55943	1.63221512297379e-34	1.02887330273825e-32	IPP	8	21578677	21586117	-	3390	protein_coding	intracisternal A particle-promoted polypeptide [Source:NCBI gene;Acc:424605]	BACK	3992	4565	3184	1205	1204	1218	71.3673	90.8796	61.6702	28.359	24.9963	24.4948
ENSGALG00000011291	559.172	643.273	487.93	157.641	136.176	157.354	563.458	150.39	1.90621	3.38437047849144e-34	2.12395338487176e-32	NR1D2	2	37152397	37175363	+	2643	protein_coding	nuclear receptor subfamily 1 group D member 2 [Source:NCBI gene;Acc:396125]	zf-C4	626	647	504	138	135	159	14.3544	16.5209	12.5209	4.16568	3.59489	4.10135
ENSGALG00000011296	2654.72	2941.95	2038.85	796.203	821.092	941.155	2545.18	852.817	1.57696	4.32074376081721e-34	2.69970682528956e-32	-	3	42134063	42159856	+	2270	protein_coding	FERM domain containing 1 [Source:NCBI gene;Acc:421562]	Band_41	2972	2959	2106	697	814	951	79.3471	87.972	60.9164	24.4969	25.2376	28.5615
ENSGALG00000002942	2993.26	2718.25	2995.35	984.687	1252.82	1275.66	2902.29	1171.05	1.30839	1.05531803355181e-33	6.56509201134458e-32	JMJD1C	6	8516356	8663452	+	8664	protein_coding	Gallus gallus jumonji domain containing 1C (JMJD1C), mRNA. [Source:RefSeq mRNA;Acc:NM_001199546]	JmjC	3351	2734	3094	862	1242	1289	23.4404	21.2964	23.4479	7.93767	10.0891	10.1429
ENSGALG00000037852	574.357	752.639	601.2	173.634	191.655	192.981	642.732	186.09	1.7862	5.52654253115897e-33	3.42309238690829e-31	HSD17B7	8	4187219	4193131	-	1994	protein_coding	Gallus gallus hydroxysteroid 17-beta dehydrogenase 7 (HSD17B7), transcript variant 2, mRNA. [Source:RefSeq mRNA;Acc:NM_001277507]	adh_short	643	757	621	152	190	195	19.5431	25.621	20.4488	6.08167	6.70622	6.66709
ENSGALG00000047969	280.479	321.139	265.264	0	4.03485	2.96894	288.961	2.3346	6.89458	6.06061839186979e-33	3.73764370608558e-31	-	2	147995622	147999097	-	2563	lncRNA	-	-	314	323	274	0	4	3	7.42488	8.5051	7.01946	0	0.10984	0.0797993
ENSGALG00000013742	662.788	516.01	530.528	162.211	168.455	160.323	569.775	163.663	1.80042	1.90744505496927e-32	1.17126992470225e-30	EZR	3	52201415	52238151	-	3175	protein_coding	ezrin [Source:NCBI gene;Acc:395701]	Band_41	742	519	548	142	167	162	14.1634	11.0319	11.3328	3.5682	3.70188	3.47855
ENSGALG00000035378	670.827	487.177	531.496	154.214	152.316	148.447	563.167	151.659	1.89408	3.13535443582057e-32	1.91700683659656e-30	DNAJC5	20	9520452	9536619	-	1582	protein_coding	Gallus gallus DnaJ heat shock protein family (Hsp40) member C5 (DNAJC5), transcript variant 1, mRNA. [Source:RefSeq mRNA;Acc:NM_001278008]	DnaJ	751	490	549	135	151	150	28.7701	20.9033	22.786	6.80819	6.71769	6.46415
ENSGALG00000008018	210.806	146.153	166.516	7.9963	9.07841	6.92753	174.492	8.00075	4.44914	1.7440593217891e-31	1.06178927770118e-29	SNAI1	20	13790217	13793622	-	1756	protein_coding	snail family transcriptional repressor 1 [Source:NCBI gene;Acc:396047]	zf-C2H2	236	147	172	7	9	7	8.14509	5.64961	6.4314	0.318037	0.360718	0.271769
ENSGALG00000012414	759.258	691.991	559.571	185.057	212.838	201.888	670.273	199.928	1.7444	2.18457033139276e-31	1.32431442302218e-29	GNPNAT1	5	58397792	58403918	-	2067	protein_coding	glucosamine-phosphate N-acetyltransferase 1 [Source:NCBI gene;Acc:423588]	Acetyltransf_1	850	696	578	162	211	204	24.9222	22.7245	18.3607	6.25286	7.18442	6.72847
ENSGALG00000017389	519.869	296.283	380.47	71.9667	66.575	61.3581	398.874	66.6333	2.5849	2.87882197468243e-31	1.73506218618452e-29	SIX4	5	54570181	54576242	+	2331	protein_coding	SIX homeobox 4 [Source:NCBI gene;Acc:395601]	Homeobox	582	298	393	63	66	62	15.1317	8.62779	11.0701	2.15627	1.99274	1.81333
ENSGALG00000003548	603.834	541.861	562.475	188.484	175.516	203.867	569.39	189.289	1.58891	2.88649261635359e-31	1.73506218618452e-29	BAIAP2L1	14	1552022	1586667	-	2059	protein_coding	Gallus gallus BAI1 associated protein 2 like 1 (BAIAP2L1), mRNA. [Source:RefSeq mRNA;Acc:NM_001277529]	-	676	545	581	165	174	206	19.8975	17.8635	18.5277	6.3934	5.94761	6.82084
ENSGALG00000052223	1484.57	1156.3	1447.33	509.479	417.607	520.555	1362.74	482.547	1.49856	3.50582201382387e-31	2.09848489113172e-29	YPEL1	15	846449	859774	+	2552	protein_coding	yippee like 1 [Source:NCBI gene;Acc:416774]	-	1662	1163	1495	446	414	526	39.4692	30.7556	38.4647	13.9431	11.4174	14.0518
ENSGALG00000008916	754.792	803.346	789.014	303.859	292.527	234.546	782.384	276.977	1.49998	3.65580309671102e-31	2.17910338559603e-29	DNAJB4	8	19220317	19242727	-	1631	protein_coding	DnaJ heat shock protein family (Hsp40) member B4 [Source:NCBI gene;Acc:424550]	DnaJ_C	845	808	815	266	290	237	31.3987	33.4336	32.8099	13.0116	12.5139	9.90652
ENSGALG00000036497	3556.9	3058.28	4407.83	1459.9	1342.6	1380.56	3674.34	1394.35	1.39812	3.79260133541816e-31	2.25122494268196e-29	SOX4	2	58890036	58891801	-	1766	protein_coding	SRY-box 4 [Source:HGNC Symbol;Acc:HGNC:11200]	HMG_box	3982	3076	4553	1278	1331	1395	136.653	117.55	169.281	57.7357	53.0441	53.853
ENSGALG00000029316	1665.9	1315.38	1424.1	611.146	587.071	593.788	1468.46	597.335	1.29845	4.69473551817522e-31	2.77515361792217e-29	-	23	145665	177912	-	3456	protein_coding	-	ARID	1865	1323	1471	535	582	600	32.7049	25.8352	27.9474	12.3505	11.8522	11.836
ENSGALG00000042023	843.223	941.545	727.055	236.462	257.222	306.791	837.274	266.825	1.64767	5.17547469817762e-31	3.04668646901812e-29	-	1	39057	42408	-	2161	protein_coding	-	Lectin_C	944	947	751	207	255	310	26.4744	29.5747	22.8185	7.64222	8.30491	9.77988
ENSGALG00000016456	2425.16	2759.01	2416.42	1193.73	1267.95	1177.68	2533.53	1213.12	1.06215	5.96596192527428e-31	3.4975758677966e-29	LPIN1	3	97402679	97470693	+	3850	protein_coding	lipin 1 [Source:NCBI gene;Acc:421945]	-	2715	2775	2496	1045	1257	1190	42.7383	48.6438	42.5682	21.6551	22.9786	21.0723
ENSGALG00000028158	1966.03	1369.07	1431.84	463.785	519.487	563.109	1588.98	515.461	1.62371	1.29317433401819e-30	7.55023014853405e-29	FGF7	10	10988962	11016023	+	681	protein_coding	Gallus gallus fibroblast growth factor 7 (FGF7), mRNA. [Source:RefSeq mRNA;Acc:NM_001012525]	-	2201	1377	1479	406	515	569	195.876	136.462	142.601	47.5645	53.2243	56.9629
ENSGALG00000040369	3035.25	2072.99	2360.27	956.129	783.769	830.314	2489.5	856.738	1.53993	1.36966270454468e-30	7.96416934242593e-29	PFKFB3	1	4138801	4175957	+	2374	protein_coding	6-phosphofructo-2-kinase/fructose-2,6-biphosphatase 3 [Source:NCBI gene;Acc:418247]	-	3398	2085	2438	837	777	839	86.7463	59.2722	67.4302	28.1286	23.0351	24.0939
ENSGALG00000015090	1214.81	1029.04	1674.84	404.384	357.084	346.377	1306.23	369.282	1.82356	1.73239860151651e-30	1.00324188931724e-28	PLIN2	Z	33602917	33617017	-	2506	protein_coding	perilipin 2 [Source:NCBI gene;Acc:427237]	Perilipin	1360	1035	1730	354	354	350	32.8902	27.8731	45.328	11.2701	9.94195	9.52168
ENSGALG00000006057	1130.85	882.885	991.351	290.151	362.128	371.118	1001.69	341.132	1.55243	1.81268867547473e-30	1.04548837533656e-28	CLK4	13	14827875	14836883	+	1831	protein_coding	CDC like kinase 4 [Source:NCBI gene;Acc:416295]	Pkinase	1266	888	1024	254	359	375	41.9038	32.7303	36.7209	11.0675	13.7993	13.9627
ENSGALG00000000949	3003.98	3369.48	2152.12	0	0	0	2841.86	0	13.8521	2.10649193248764e-30	1.21004371250882e-28	HBEGF	13	2173845	2180352	-	1213	protein_coding	heparin binding EGF like growth factor [Source:NCBI gene;Acc:395654]	-	3363	3389	2223	0	0	0	168.025	188.554	120.332	0	0	0
ENSGALG00000030038	917.363	988.274	933.264	423.804	351.032	363.201	946.3	379.345	1.32054	4.38963764922704e-30	2.51143686549753e-28	C3	30	491364	674579	+	8037	protein_coding	complement C3 [Source:HGNC Symbol;Acc:HGNC:1318]	A2M_comp	1027	994	964	371	348	367	7.74435	8.34676	7.87562	3.68285	3.04744	3.11314
ENSGALG00000005653	1212.13	1228.88	1075.58	531.183	499.313	501.751	1172.2	510.749	1.19921	8.46918582401377e-30	4.80685343621116e-28	NFKB2	6	17767580	17775671	+	3486	protein_coding	Gallus gallus nuclear factor kappa B subunit 2 (NFKB2), mRNA. [Source:RefSeq mRNA;Acc:NM_204413]	RHD	1357	1236	1111	465	495	507	23.5918	23.9286	20.9261	10.6422	9.99372	9.91533
ENSGALG00000012370	1054.92	1166.24	1066.86	480.92	498.304	450.29	1096.01	476.505	1.2017	9.85169506987153e-30	5.56933523672182e-28	GINM1	3	48242278	48258995	+	2032	protein_coding	Gallus gallus glycoprotein integral membrane 1 (GINM1), mRNA. [Source:RefSeq mRNA;Acc:NM_001199386]	-	1181	1173	1102	421	494	455	35.2237	38.9583	35.609	16.5296	17.1101	15.2656
ENSGALG00000006672	882.526	796.386	764.812	308.429	334.892	317.677	814.575	320.333	1.34629	1.09049719236188e-29	6.14040434876968e-28	LARP4B	2	10335050	10367215	-	6352	protein_coding	La ribonucleoprotein domain family member 4B [Source:NCBI gene;Acc:420457]	-	988	801	790	270	332	321	9.42659	8.51035	8.16617	3.39123	3.67855	3.44525
ENSGALG00000049427	326.035	516.01	340.777	73.109	77.6708	75.2132	394.274	75.331	2.38627	1.45207073075465e-29	8.1441730828074e-28	RELT	1	196386106	196396212	-	1750	protein_coding	RELT, TNF receptor [Source:NCBI gene;Acc:419067]	-	365	519	352	64	77	76	12.6405	20.015	13.2071	2.91774	3.09672	2.96075
ENSGALG00000005947	585.076	578.647	493.739	188.484	178.542	185.064	552.487	184.03	1.58672	1.69630091213342e-29	9.47666776245203e-28	MYD88	2	4892458	4905115	+	4377	protein_coding	Gallus gallus myeloid differentiation primary response 88 (MYD88), mRNA. [Source:RefSeq mRNA;Acc:NM_001030962]	Death	655	582	510	165	177	187	9.06929	8.97371	7.6506	3.00754	2.84607	2.91267
ENSGALG00000011990	819.106	664.152	816.122	220.469	267.309	279.081	766.46	255.62	1.58224	1.75949300598573e-29	9.79130365752839e-28	USP53	4	54729233	54752851	-	4270	protein_coding	ubiquitin specific peptidase 53 [Source:HGNC Symbol;Acc:HGNC:29255]	UCH	917	668	843	193	265	282	13.0152	10.5578	12.9629	3.60606	4.36785	4.50244
ENSGALG00000016406	1183.55	1355.15	993.287	292.436	355.067	433.466	1177.33	360.323	1.70588	2.17284426634889e-29	1.20444900460725e-27	RPS6KA3	1	121157720	121225454	+	2543	protein_coding	ribosomal protein S6 kinase A3 [Source:NCBI gene;Acc:418605]	Pkinase	1325	1363	1026	256	352	438	31.5775	36.1722	26.4913	8.03152	9.74195	11.7423
ENSGALG00000044150	175.969	220.721	233.316	4.56931	3.02614	0.989647	210.002	2.8617	6.23488	2.35050265834689e-29	1.29787832832596e-27	-	Z	27010393	27014192	+	447	lncRNA	-	-	197	222	241	4	3	1	26.7096	33.5174	35.4006	0.713932	0.472349	0.152517
ENSGALG00000009433	2076.8	1606.69	1764.88	705.959	801.926	673.95	1816.12	727.278	1.32051	3.24857306807248e-29	1.78684061497145e-27	BAG3	6	31229092	31246998	+	2262	protein_coding	BCL2 associated athanogene 3 [Source:NCBI gene;Acc:423931]	WW	2325	1616	1823	618	795	681	62.2929	48.2141	52.9171	21.7972	24.7357	20.5249
ENSGALG00000002564	149.172	149.136	188.783	12.5656	3.02614	6.92753	162.363	7.50643	4.46651	3.6305868428967e-29	1.9892823139964e-27	RGS4	8	4066661	4072187	+	2460	protein_coding	Gallus gallus regulator of G-protein signaling 4 (RGS4), mRNA. [Source:RefSeq mRNA;Acc:NM_204385]	RGS	167	150	195	11	3	7	4.11424	4.11511	5.20477	0.356748	0.0858293	0.193995
ENSGALG00000010335	1392.57	1331.29	1185.94	596.296	557.818	507.689	1303.27	553.934	1.23564	4.39501729927871e-29	2.39890484465611e-27	-	8	21786013	21811771	-	2212	protein_coding	phosphoinositide-3-kinase regulatory subunit 3 [Source:NCBI gene;Acc:429096]	SH2	1559	1339	1225	522	553	513	42.7139	40.8527	36.3624	18.8274	17.595	15.811
ENSGALG00000043092	10260.7	10673.2	9191.29	5201.02	5095.01	5553.9	10041.7	5283.31	0.926437	5.25811425853362e-29	2.85904945523168e-27	MYH9	1	51752609	51820554	+	7005	protein_coding	Gallus gallus myosin, heavy chain 9, non-muscle (MYH9), mRNA. [Source:RefSeq mRNA;Acc:NM_205477]	Myosin_tail_1	11487	10735	9494	4553	5051	5612	99.3818	103.424	88.9903	51.8554	50.748	54.6181
ENSGALG00000009445	670.827	918.677	564.412	193.054	181.568	191.992	717.972	188.871	1.92639	1.03878444663401e-28	5.62681491511335e-27	INPP5F	6	31268250	31304876	+	3381	protein_coding	inositol polyphosphate-5-phosphatase F [Source:NCBI gene;Acc:423932]	-	751	924	583	169	180	194	13.4618	18.4439	11.3221	3.98791	3.74694	3.91186
ENSGALG00000008050	781.59	773.518	717.374	323.279	310.683	301.842	757.494	311.935	1.28089	3.94856575294116e-28	2.13072983774241e-26	HBP1	1	14682620	14697934	+	2709	protein_coding	HMG-box transcription factor 1 [Source:NCBI gene;Acc:417705]	HMG_box	875	778	741	283	308	305	19.5753	19.3819	17.9602	8.33454	8.00186	7.67569
ENSGALG00000040342	2175.05	1578.85	3369.04	203.335	213.847	213.764	2374.32	210.315	3.49675	4.14069699913062e-28	2.22597620564584e-26	ADAMTS1	1	104340407	104345964	-	2775	protein_coding	ADAM metallopeptidase with thrombospondin type 1 motif 1 [Source:NCBI gene;Acc:418479]	TSP_1	2435	1588	3480	178	212	216	53.1795	38.6201	82.3413	5.11754	5.37678	5.30661
ENSGALG00000037780	673.507	728.778	590.551	238.747	250.161	234.546	664.278	241.151	1.46165	5.47531565142774e-28	2.92139875543969e-26	PMEPA1	20	11499475	11529472	+	1245	protein_coding	Gallus gallus prostate transmembrane protein, androgen induced 1 (PMEPA1), mRNA. [Source:RefSeq mRNA;Acc:NM_001031492]	-	754	733	610	209	248	237	36.7037	39.7338	32.1708	13.3931	14.0195	12.9779
ENSGALG00000016457	3423.81	3714.48	2966.31	1635.81	1613.94	1589.37	3368.2	1613.04	1.06225	6.0160202232156e-28	3.19791880969886e-26	TRIB2	3	97859114	97880210	+	3936	protein_coding	tribbles pseudokinase 2 [Source:HGNC Symbol;Acc:HGNC:30809]	Pkinase	3833	3736	3064	1432	1600	1606	59.019	64.0586	51.1135	29.0263	28.6098	27.8174
ENSGALG00000012747	267.974	235.635	248.806	37.6968	53.4618	54.4306	250.805	48.5297	2.36288	8.83086034126129e-28	4.65942357117068e-26	NEDD9	2	63027555	63115283	+	3593	protein_coding	neural precursor cell expressed, developmentally down-regulated 9 [Source:NCBI gene;Acc:395736]	-	300	237	257	33	53	55	5.06026	4.4516	4.69654	0.732758	1.03817	1.0436
ENSGALG00000040180	394.814	257.508	253.646	3.42699	0	1.97929	301.99	1.80209	7.43959	9.66222165540643e-28	5.07926235066126e-26	CEBPD	2	107911432	107912427	-	909	protein_coding	CCAAT enhancer binding protein delta [Source:HGNC Symbol;Acc:HGNC:1835]	bZIP_2	442	259	262	3	0	2	29.4691	19.2292	18.9251	0.263306	0	0.150001
ENSGALG00000008010	560.958	482.206	385.31	134.795	124.072	99.9544	476.158	119.607	1.99669	9.92548818456865e-28	5.19847443666783e-26	PTPN1	20	13537599	13576469	-	2280	protein_coding	Gallus gallus protein tyrosine phosphatase, non-receptor type 1 (PTPN1), mRNA. [Source:RefSeq mRNA;Acc:NM_204875]	Y_phosphatase	628	485	398	118	123	101	16.693	14.356	11.4617	4.12906	3.79682	3.02004
ENSGALG00000005855	787.842	767.553	749.322	327.848	320.771	333.511	768.239	327.377	1.23073	1.09404863793634e-27	5.70909043811031e-26	CA5B	11	17992311	18000421	-	1963	protein_coding	carbonic anhydrase 5B [Source:NCBI gene;Acc:415833]	-	882	772	774	287	318	337	27.2306	26.5413	25.8894	11.6645	11.4013	11.7041
ENSGALG00000002277	1465.82	1438.66	1548.02	716.24	710.133	765.987	1484.17	730.787	1.02178	1.66901452936373e-27	8.64610217647843e-26	KLHL24	9	2716647	2771699	+	5317	protein_coding	Gallus gallus kelch like family member 24 (KLHL24), mRNA. [Source:RefSeq mRNA;Acc:NM_001031304]	BACK	1641	1447	1599	627	704	774	18.7047	18.3665	19.7462	9.40817	9.3187	9.92433
ENSGALG00000042599	1594.44	1795.6	1450.24	724.236	743.421	724.422	1613.43	730.693	1.14256	1.918583513788e-27	9.90294954254488e-26	TMEM64	2	124514641	124525878	-	2293	protein_coding	transmembrane protein 64 [Source:NCBI gene;Acc:770964]	-	1785	1806	1498	634	737	732	47.1783	53.1544	42.8953	22.0592	22.6211	21.7638
ENSGALG00000029932	719.062	763.576	772.556	327.848	302.614	272.153	751.732	300.872	1.32267	2.31448722346068e-27	1.19033158792133e-25	LURAP1L	Z	30770192	30796780	-	993	protein_coding	leucine rich adaptor protein 1-like [Source:NCBI gene;Acc:768654]	-	805	768	798	287	300	275	49.1309	52.196	52.7661	23.0588	21.2628	18.8804
ENSGALG00000027874	6623.41	5503.12	4129.98	105.094	49.4269	24.7412	5418.84	59.7541	6.50618	2.41078064483633e-27	1.23539500238627e-25	CHAC1	5	24667321	24669438	+	1945	protein_coding	Gallus gallus ChaC glutathione specific gamma-glutamylcyclotransferase 1 (CHAC1), mRNA. [Source:RefSeq mRNA;Acc:NM_001199656]	ChaC	7415	5535	4266	92	49	25	231.047	192.054	144.013	3.77374	1.77307	0.876288
ENSGALG00000001951	292.091	176.975	299.148	35.4122	25.2178	39.5859	256.071	33.4053	2.94017	2.90613213264571e-27	1.48389814916383e-25	-	8	1608099	1629918	+	1882	protein_coding	-	-	327	178	309	31	25	40	10.5302	6.38301	10.7805	1.31415	0.93491	1.449
ENSGALG00000003642	770.871	919.672	657.351	219.327	276.387	263.246	782.631	252.987	1.62709	4.68160624710369e-27	2.37777932653402e-25	PDGFA	14	2394173	2416757	-	2365	protein_coding	Gallus gallus platelet derived growth factor subunit A (PDGFA), mRNA. [Source:RefSeq mRNA;Acc:NM_204306]	-	863	925	679	192	274	266	22.1151	26.3959	18.8513	6.477	8.15397	7.66791
ENSGALG00000007932	609.193	524.958	487.93	169.065	193.673	151.416	540.694	171.384	1.65826	4.69013049807707e-27	2.37777932653402e-25	TRAF6	5	19717642	19735423	-	2436	protein_coding	TNF receptor associated factor 6 [Source:NCBI gene;Acc:423163]	-	682	528	504	148	192	153	16.9674	14.6279	13.5849	4.84717	5.54719	4.28194
ENSGALG00000020249	1642.68	1456.56	1560.6	701.39	757.543	781.821	1553.28	746.918	1.05579	5.33939248402878e-27	2.69733990522957e-25	RAPGEF2	4	22059886	22232141	+	6019	protein_coding	Rap guanine nucleotide exchange factor 2 [Source:NCBI gene;Acc:422418]	RA	1839	1465	1612	614	751	790	18.5168	16.4263	17.585	8.13857	8.78143	8.94807
ENSGALG00000012538	983.463	440.448	541.177	1.14233	1.00871	0.989647	655.029	1.0469	9.29572	7.54061860011532e-27	3.79588878364816e-25	NR4A2	7	36032926	36038300	-	2965	protein_coding	nuclear receptor subfamily 4 group A member 2 [Source:NCBI gene;Acc:424320]	zf-C4	1101	443	559	1	1	1	22.5046	10.0833	12.3791	0.0269079	0.0237369	0.0229933
ENSGALG00000012585	1328.26	946.516	1375.69	426.089	389.363	445.341	1216.82	420.264	1.53416	7.6259486286053e-27	3.82532620292645e-25	UBQLN1	Z	39993578	40023005	-	2998	protein_coding	ubiquilin 1 [Source:NCBI gene;Acc:427454]	ubiquitin	1487	952	1421	373	386	450	30.0599	21.4304	31.1218	9.92616	9.0616	10.2331
ENSGALG00000016795	508.257	369.857	414.354	105.094	122.054	124.696	430.822	117.281	1.87575	7.99973788232657e-27	3.99874617093419e-25	TGFBRAP1	1	136395103	136422429	-	3461	protein_coding	transforming growth factor beta receptor associated protein 1 [Source:NCBI gene;Acc:418724]	CNH	569	372	428	92	121	126	9.96366	7.25382	8.11977	2.12075	2.46056	2.48196
ENSGALG00000031534	1231.79	1206.01	1036.85	525.471	471.069	514.617	1158.22	503.719	1.20192	8.63344703710244e-27	4.30042260456508e-25	ARID5B	6	8972573	9078848	-	4822	protein_coding	Gallus gallus AT-rich interaction domain 5B (ARID5B), mRNA. [Source:RefSeq mRNA;Acc:NM_001031220]	ARID	1379	1213	1071	460	467	520	17.3319	16.9769	14.5836	7.61088	6.81615	7.35196
ENSGALG00000007669	28906.3	17124.8	28873.1	23.9889	28.2439	120.737	24968.1	57.6566	8.7567	1.00904770257676e-26	5.00867371808658e-25	EGR1	13	18949948	18952753	+	2485	protein_coding	Gallus gallus early growth response 1 (EGR1), mRNA. [Source:RefSeq mRNA;Acc:NM_204136]	-	32361	17224	29824	21	28	122	789.231	467.771	788.027	0.674213	0.793014	3.34703
ENSGALG00000014718	1500.65	1502.3	1448.3	668.262	723.247	775.884	1483.75	722.464	1.03723	1.24469231205477e-26	6.15690509636535e-25	MAP3K1	Z	17405389	17461088	+	4723	protein_coding	mitogen-activated protein kinase kinase kinase 1 [Source:HGNC Symbol;Acc:HGNC:6848]	Pkinase	1680	1511	1496	585	717	784	21.5576	21.591	20.7977	9.88194	10.6844	11.3168
ENSGALG00000055101	1079.04	1116.53	917.774	423.804	366.163	450.29	1037.78	413.419	1.32803	1.29353520144575e-26	6.37636764006786e-25	FAM208B	1	1699253	1745742	-	10299	protein_coding	family with sequence similarity 208 member B [Source:HGNC Symbol;Acc:HGNC:23484]	-	1208	1123	948	371	363	455	7.10854	7.35885	6.04387	2.87397	2.48062	3.01192
ENSGALG00000009098	1028.13	1014.12	897.443	431.8	357.084	425.548	979.898	404.811	1.27636	1.62549618276184e-26	7.98510986883627e-25	MAMLD1	4	17794159	17870027	-	3398	protein_coding	mastermind like domain containing 1 [Source:NCBI gene;Acc:422389]	-	1151	1020	927	378	354	430	20.5286	20.2583	17.9126	8.87509	7.33212	8.62724
ENSGALG00000004570	2095.55	2067.02	1990.45	977.833	1124.71	1048.04	2051.01	1050.19	0.965064	1.85463333290812e-26	9.0794180277007e-25	NCOA3	20	5859344	5913084	+	4356	protein_coding	nuclear receptor coactivator 3 [Source:NCBI gene;Acc:419208]	DUF1518	2346	2079	2056	856	1115	1059	32.6399	32.2101	30.9911	15.678	18.0151	16.5743
ENSGALG00000004127	193.834	174.986	152.962	23.9889	22.1917	22.7619	173.928	22.9808	2.92231	2.15336371853167e-26	1.05057601144528e-24	-	4	1364735	1369925	+	1814	protein_coding	c-X-C chemokine receptor type 3-like [Source:NCBI gene;Acc:422150]	7tm_1	217	176	158	21	22	23	7.24988	6.54788	5.71902	0.923605	0.853562	0.864405
ENSGALG00000022980	10054.4	9031.67	8870.85	5410.07	5054.66	5082.83	9318.96	5182.52	0.846717	2.40461141897052e-26	1.16914997524416e-24	CDKN1B	1	72102062	72105400	+	2011	protein_coding	cyclin dependent kinase inhibitor 1B [Source:NCBI gene;Acc:374106]	-	11256	9084	9163	4736	5011	5136	339.219	304.853	299.176	187.89	175.373	174.116
ENSGALG00000015297	2757.45	2139.6	1863.62	848.75	862.449	901.569	2253.56	870.923	1.37174	3.48121588631144e-26	1.68685039171404e-24	FOXO3	3	67292563	67374494	-	3393	protein_coding	forkhead box O3 [Source:NCBI gene;Acc:421769]	Fork_head	3087	2152	1925	743	855	911	55.1393	42.8039	37.2519	17.4707	17.735	18.3046
ENSGALG00000010221	1134.42	1203.03	1009.74	515.19	500.321	474.041	1115.73	496.518	1.16863	3.70939186790469e-26	1.79132191695492e-24	ZSWIM5	8	21296800	21377920	-	3966	protein_coding	zinc finger SWIM-type containing 5 [Source:NCBI gene;Acc:424591]	-	1270	1210	1043	451	496	479	19.407	20.5901	17.2677	9.07252	8.80194	8.23397
ENSGALG00000015004	1948.17	1803.55	1705.82	870.454	949.198	825.366	1819.18	881.673	1.04516	3.80394963821708e-26	1.82461503522022e-24	RIOK3	2	103020626	103032224	+	2847	protein_coding	RIO kinase 3 [Source:NCBI gene;Acc:421074]	-	2181	1814	1762	762	941	834	46.4276	43.0007	40.6369	21.3536	23.2622	19.9713
ENSGALG00000010313	2881.61	3405.27	3191.88	1518.15	1568.55	1698.23	3159.59	1594.98	0.985625	4.35007392482488e-26	2.07956889708239e-24	MAST2	8	21688967	21772686	+	5730	protein_coding	microtubule associated serine/threonine kinase 2 [Source:NCBI gene;Acc:424606]	Pkinase	3226	3425	3297	1329	1555	1716	34.1207	40.3396	37.7804	18.5044	19.0996	20.4169
ENSGALG00000017394	3745.38	6286.58	4036.08	403.242	605.227	572.016	4689.34	526.829	3.15348	6.25818388105817e-26	2.98174205918243e-24	INSIG1	2	7910368	7918977	+	3099	protein_coding	Gallus gallus insulin induced gene 1 (INSIG1), mRNA. [Source:RefSeq mRNA;Acc:NM_001030966]	-	4193	6323	4169	353	600	578	81.9996	137.698	88.3308	9.08777	13.6263	12.7155
ENSGALG00000016512	1212.13	1302.45	995.223	491.201	488.217	472.062	1169.94	483.827	1.27408	6.50566597072522e-26	3.08932391396505e-24	NRBP1	3	104377325	104402322	-	2780	protein_coding	Gallus gallus nuclear receptor binding protein 1 (NRBP1), mRNA. [Source:RefSeq mRNA;Acc:NM_001006420]	Pkinase_Tyr	1357	1310	1028	430	484	477	29.5831	31.8018	24.2801	12.3404	12.2532	11.6977
ENSGALG00000030871	9995.41	10137.3	8837.93	3919.33	5156.54	3977.39	9656.87	4351.09	1.15004	7.73041598156527e-26	3.65872113200594e-24	BCL2L10	10	9346409	9349658	+	1682	protein_coding	BCL2 like 10 [Source:NCBI gene;Acc:395193]	-	11190	10196	9129	3431	5112	4019	403.193	409.1	356.368	162.742	213.902	162.899
ENSGALG00000006663	4379.58	4612.28	4047.69	2346.34	2329.12	2472.14	4346.52	2382.53	0.86723	8.45566118179759e-26	3.98872017204929e-24	ARHGEF12	24	3746751	3810567	-	6343	protein_coding	Rho guanine nucleotide exchange factor 12 [Source:NCBI gene;Acc:419752]	RhoGEF	4903	4639	4181	2054	2309	2498	46.8463	49.3577	43.28	25.8351	25.62	26.8488
ENSGALG00000003767	1928.52	2013.33	1830.71	991.541	1040.99	933.238	1924.19	988.59	0.960873	1.04986554121531e-25	4.93610049510009e-24	NKD1	11	6241053	6411630	-	3877	protein_coding	naked cuticle homolog 1 [Source:NCBI gene;Acc:415729]	-	2159	2025	1891	868	1032	943	33.7493	35.2496	32.0256	17.8619	18.7341	16.5822
ENSGALG00000009873	995.075	1036.99	848.07	387.249	422.65	344.397	960.045	384.766	1.31945	1.32537643455518e-25	6.21095812061614e-24	LEMD3	1	34057985	34105026	+	2849	protein_coding	LEM domain containing 3 [Source:NCBI gene;Acc:417832]	-	1114	1043	876	339	419	348	23.6974	24.7068	20.1889	9.49317	10.3507	8.32748
ENSGALG00000012579	1683.77	1610.67	1702.92	631.708	774.691	831.304	1665.78	745.901	1.15764	1.80138237039148e-25	8.41393221265478e-24	BAZ2B	7	36554034	36661657	-	7919	protein_coding	Gallus gallus bromodomain adjacent to zinc finger domain 2B (BAZ2B), mRNA. [Source:RefSeq mRNA;Acc:NM_204677]	Bromodomain	1885	1620	1759	553	768	840	14.4261	13.8061	14.5847	5.57133	6.82559	7.23162
ENSGALG00000017462	785.163	547.826	669.936	198.765	232.004	224.65	667.642	218.473	1.611	2.92910393485209e-25	1.35921871843332e-23	FNIP1	13	17291960	17350348	-	4586	protein_coding	Gallus gallus folliculin interacting protein 1 (FNIP1), mRNA. [Source:RefSeq mRNA;Acc:NM_001039314]	-	879	551	692	174	230	227	11.6162	8.10855	9.90772	3.02705	3.52974	3.37457
ENSGALG00000042552	6353.65	6044.98	5806.76	3430.41	3147.18	3564.71	6068.46	3380.77	0.844068	3.21607825240438e-25	1.4875406098621e-23	TJP1	10	6475758	6544834	-	5733	protein_coding	tight junction protein 1 [Source:NCBI gene;Acc:415388]	PDZ	7113	6080	5998	3003	3120	3602	75.1933	71.5726	68.6952	41.7905	38.3021	42.834
ENSGALG00000044480	124.161	132.234	155.867	6.85397	3.02614	2.96894	137.421	4.28302	5.03635	3.49931858044914e-25	1.61331043679866e-23	IL13RA1	4	3392323	3404401	+	2478	protein_coding	interleukin 13 receptor subunit alpha 1 [Source:HGNC Symbol;Acc:HGNC:5974]	-	139	133	161	6	3	3	3.39955	3.62223	4.26605	0.193176	0.0852058	0.0825366
ENSGALG00000034725	2138.43	2394.13	2142.44	1096.64	1216.51	1090.59	2225	1134.58	0.971238	3.64354464046043e-25	1.67438506283869e-23	-	30	504317	527127	+	4492	protein_coding	-	Bromodomain	2394	2408	2213	960	1206	1102	32.2993	36.1778	32.3477	17.0504	18.8954	16.7251
ENSGALG00000003532	23393.2	23482.9	22411.9	12501.6	13152.6	14354.8	23096	13336.4	0.792198	3.85890668979323e-25	1.76765224124741e-23	DDX5	18	6885268	6892792	-	2781	protein_coding	Gallus gallus DEAD-box helicase 5 (DDX5), mRNA. [Source:RefSeq mRNA;Acc:NM_204827]	DEAD	26189	23619	23150	10944	13039	14505	570.724	573.173	546.577	313.964	329.984	355.585
ENSGALG00000025858	630.631	517.999	583.774	223.896	195.69	216.733	577.468	212.106	1.44659	3.95054014164384e-25	1.80382675826468e-23	LUZP1	23	1789086	1797759	+	4699	protein_coding	leucine zipper protein 1 [Source:NCBI gene;Acc:428210]	-	706	521	603	196	194	219	9.10558	7.48269	8.42585	3.32778	2.90567	3.17735
ENSGALG00000015775	786.056	739.714	729.959	343.841	318.753	325.594	751.91	329.396	1.19185	4.44321379618292e-25	2.02230107796875e-23	UBE2J1	3	75684051	75708805	+	3258	protein_coding	ubiquitin conjugating enzyme E2 J1 [Source:NCBI gene;Acc:395528]	UQ_con	880	744	754	301	316	329	16.3697	15.4116	15.1957	7.37088	6.8263	6.88449
ENSGALG00000006181	858.409	933.591	952.626	397.53	437.781	403.776	914.875	413.029	1.14645	4.57875130190299e-25	2.07735321805446e-23	NUB1	2	6273813	6290633	+	2579	protein_coding	Gallus gallus negative regulator of ubiquitin like proteins 1 (NUB1), mRNA. [Source:RefSeq mRNA;Acc:NM_001277495]	UBA	961	939	984	348	434	408	22.5829	24.572	25.0522	10.7654	11.8437	10.7854
ENSGALG00000027786	4719.01	1964.62	7173.74	60.5434	60.5227	113.809	4619.12	78.2919	5.88162	4.84497747775495e-25	2.19116029041578e-23	SOCS3	18	9837554	9839601	+	1828	protein_coding	Gallus gallus suppressor of cytokine signaling 3 (SOCS3), mRNA. [Source:RefSeq mRNA;Acc:NM_204600]	SH2	5283	1976	7410	53	60	115	175.151	72.9518	266.161	2.31315	2.31007	4.28892
ENSGALG00000041114	4192	4128.08	3651.73	1883.7	2222.19	1900.12	3990.61	2002.01	0.994973	5.23977159312793e-25	2.36220842138293e-23	GOLGA4	2	48887179	48948151	-	7646	protein_coding	golgin A4 [Source:NCBI gene;Acc:420758]	-	4693	4152	3772	1649	2203	1920	37.1984	36.6478	32.3921	17.2064	20.2782	17.1196
ENSGALG00000007555	2833.37	2952.89	2577.12	1273.7	1480.79	1464.68	2787.8	1406.39	0.986453	6.67306408858483e-25	2.99887921154509e-23	CCND1	5	17778656	17793544	+	2911	protein_coding	cyclin D1 [Source:HGNC Symbol;Acc:HGNC:1582]	Cyclin_C	3172	2970	2662	1115	1468	1480	66.0388	68.8557	60.0437	30.5588	35.4922	34.6614
ENSGALG00000006960	1725.75	1808.52	1723.25	962.983	908.85	944.124	1752.51	938.652	0.900946	7.22855486954316e-25	3.23830165633685e-23	RNF185	15	9369614	9383187	-	2578	protein_coding	Gallus gallus ring finger protein 185 (RNF185), mRNA. [Source:RefSeq mRNA;Acc:NM_001007840]	-	1932	1819	1780	843	901	954	45.4185	47.6184	45.3355	26.0885	24.5975	25.2285
ENSGALG00000033513	2144.68	2003.39	1596.42	870.454	822.101	730.36	1914.83	807.638	1.24628	1.77775253781461e-24	7.93914189771379e-23	ELL	28	3997087	4031848	+	4605	protein_coding	Gallus gallus elongation factor for RNA polymerase II (ELL), mRNA. [Source:RefSeq mRNA;Acc:NM_001012847]	-	2401	2015	1649	762	815	738	31.5988	29.5305	23.5122	13.2017	12.456	10.9258
ENSGALG00000031448	3576.55	3939.18	3097	1771.75	1705.73	1792.25	3537.58	1756.58	1.00998	1.97715697308039e-24	8.80205569953228e-23	MAPK6	10	9369546	9397799	-	4433	protein_coding	Gallus gallus mitogen-activated protein kinase 6 (MAPK6), mRNA. [Source:RefSeq mRNA;Acc:NM_001030549]	Pkinase	4004	3962	3199	1551	1691	1811	54.74	60.3173	47.3825	27.9137	26.847	27.8514
ENSGALG00000016314	2327.8	3064.25	2319.61	1101.2	1182.21	1118.3	2570.55	1133.91	1.18038	2.1950544616671e-24	9.74166537723039e-23	ELOVL5	3	88246591	88283573	+	3129	protein_coding	ELOVL fatty acid elongase 5 [Source:NCBI gene;Acc:428646]	ELO	2606	3082	2396	964	1172	1130	50.4751	66.4741	50.2786	24.5796	26.3616	24.6207
ENSGALG00000028376	669.041	764.57	761.907	245.601	324.805	256.319	731.839	275.575	1.40718	2.46372633234001e-24	1.09000761896012e-22	FGF19	5	17813609	17818546	-	2262	protein_coding	Gallus gallus fibroblast growth factor 19 (FGF19), mRNA. [Source:RefSeq mRNA;Acc:NM_204674]	-	749	769	787	215	322	259	20.0677	22.9435	22.8446	7.58316	10.0187	7.8061
ENSGALG00000015184	416.252	427.523	387.246	132.51	141.22	149.437	410.341	141.056	1.53893	2.74679215412543e-24	1.21147990797743e-22	TLE4	Z	38482984	38580242	+	3653	protein_coding	transducin like enhancer of split 4 [Source:HGNC Symbol;Acc:HGNC:11840]	-	466	430	400	116	140	151	7.73116	7.94409	7.18972	2.53345	2.69729	2.81808
ENSGALG00000011502	415.359	393.719	398.864	143.933	143.237	133.602	402.647	140.258	1.5225	2.76242495759912e-24	1.21461438104806e-22	-	7	23616324	23620493	+	2385	protein_coding	-	Pkinase	465	396	412	126	142	135	11.8161	11.2055	11.3425	4.21489	4.19034	3.85898
ENSGALG00000012966	1928.52	1496.33	1709.69	816.765	781.752	726.401	1711.51	774.973	1.14401	2.86487319738786e-24	1.25578410984577e-22	ZBTB2	3	48961177	48969226	-	3453	protein_coding	Gallus gallus zinc finger and BTB domain containing 2 (ZBTB2), mRNA. [Source:RefSeq mRNA;Acc:NM_001031070]	BTB	2159	1505	1766	715	775	734	37.8935	29.4148	33.5812	16.5201	15.7963	14.4919
ENSGALG00000032955	390.348	586.601	395.959	118.802	129.115	113.809	457.636	120.576	1.92329	3.0967373105004e-24	1.35325520630027e-22	TUFT1	25	400616	413399	+	2139	protein_coding	tuftelin 1 [Source:NCBI gene;Acc:101749610]	-	437	590	409	104	128	115	12.3817	18.6152	12.5549	3.87906	4.21161	3.66534
ENSGALG00000016285	276.013	329.093	275.913	54.8318	85.7405	67.296	293.673	69.2895	2.07789	3.24711219397647e-24	1.41462875582229e-22	-	1	116059996	116093676	-	2659	protein_coding	glycerol kinase [Source:NCBI gene;Acc:418589]	FGGY_N	309	331	285	48	85	68	7.04285	8.40108	7.03766	1.44021	2.24983	1.74348
ENSGALG00000009282	436.797	421.558	425.971	122.229	153.324	157.354	428.108	144.302	1.56534	3.33652379863382e-24	1.44914994010175e-22	ELMSAN1	5	26349055	26370948	+	3692	protein_coding	ELM2 and Myb/SANT domain containing 1 [Source:NCBI gene;Acc:423245]	ELM2	489	424	440	107	152	159	8.02704	7.7505	7.82515	2.3122	2.89755	2.93604
ENSGALG00000038772	1226.43	1132.44	1150.12	582.588	546.722	465.134	1169.66	531.481	1.13963	3.76742743415318e-24	1.63133043242998e-22	RNF19A	2	128339132	128375825	-	2991	protein_coding	ring finger protein 19A, RBR E3 ubiquitin protein ligase [Source:HGNC Symbol;Acc:HGNC:13432]	IBR	1373	1139	1188	510	542	470	27.8203	25.7	26.0796	13.6037	12.7536	10.7129
ENSGALG00000000241	677.973	1075.77	756.099	233.035	255.204	281.06	836.613	256.433	1.70413	4.10877614739454e-24	1.77374621199341e-22	STARD4	Z	46594962	46603606	+	4799	protein_coding	Gallus gallus StAR related lipid transfer domain containing 4 (STARD4), mRNA. [Source:RefSeq mRNA;Acc:NM_001079742]	START	759	1082	781	204	253	284	9.58516	15.2161	10.6857	3.39144	3.71039	4.03454
ENSGALG00000005036	483.246	458.344	384.342	135.937	156.35	115.789	441.977	136.025	1.70091	4.14207474538438e-24	1.78271893724308e-22	SH2D3C	17	5276316	5295621	+	3074	protein_coding	SH2 domain containing 3C [Source:NCBI gene;Acc:417225]	SH2	541	461	397	119	155	117	10.666	10.121	8.47985	3.0885	3.54877	2.59483
ENSGALG00000011957	2891.43	2031.23	3049.57	1082.93	1063.18	970.844	2657.41	1038.98	1.35527	4.54739413283394e-24	1.95127038603471e-22	TOB2	1	49639915	49646711	+	3972	protein_coding	Gallus gallus transducer of ERBB2, 2 (TOB2), mRNA. [Source:RefSeq mRNA;Acc:NM_001012534]	PAM2	3237	2043	3150	948	1054	981	49.3903	34.7124	52.0719	19.0416	18.6759	16.8378
ENSGALG00000000669	843.223	894.816	753.194	375.826	359.102	355.283	830.411	363.404	1.1928	5.58041963117086e-24	2.38734708905886e-22	ETV3	25	2520992	2528858	+	2244	protein_coding	ETS variant 3 [Source:NCBI gene;Acc:426718]	Ets	944	900	778	329	356	359	25.4951	27.0673	22.7645	11.6971	11.1655	10.9068
ENSGALG00000003862	618.126	674.094	557.635	211.331	222.925	261.267	616.618	231.841	1.40924	9.79623820392621e-24	4.17835956446505e-22	LRRFIP1	7	4706293	4793733	-	4667	protein_coding	LRR binding FLII interacting protein 1 [Source:NCBI gene;Acc:428996]	-	692	678	576	185	221	264	8.98621	9.80432	8.10376	3.16255	3.33276	3.8565
ENSGALG00000002878	765.511	506.068	666.064	181.63	226.96	163.292	645.881	190.627	1.76087	1.00513424851426e-23	4.27437089681615e-22	CREBRF	13	9873168	9892226	+	3385	protein_coding	CREB3 regulatory factor [Source:NCBI gene;Acc:416206]	-	857	509	688	159	225	165	15.3437	10.1481	13.3454	3.74751	4.67814	3.32317
ENSGALG00000041233	810.173	673.1	621.53	281.013	272.352	251.37	701.601	268.245	1.38868	1.32925036420594e-23	5.63586330014222e-22	-	2	139290743	139291645	-	864	pseudogene	-	-	907	677	642	246	270	254	63.6212	52.8811	48.7891	22.7157	21.9938	20.0423
ENSGALG00000044383	7689.95	6865.22	7669.41	4460.79	4228.52	4215.9	7408.2	4301.74	0.784403	2.51238094916737e-23	1.06205872409016e-21	MCL1	25	3689597	3694822	+	2845	protein_coding	Gallus gallus BCL2 family apoptosis regulator (MCL1), transcript variant 2, mRNA. [Source:RefSeq mRNA;Acc:NM_001319309]	-	8609	6905	7922	3905	4192	4260	183.391	163.797	182.833	109.507	103.702	102.083
ENSGALG00000026278	742.287	975.349	732.864	287.867	291.518	335.49	816.833	304.958	1.41999	3.53966365510948e-23	1.4918949239849e-21	-	4	1246644	1262465	+	3258	protein_coding	RAB41, member RAS oncogene family [Source:NCBI gene;Acc:101751235]	Ras	831	981	757	252	289	339	15.4582	20.3209	15.2562	6.17097	6.24304	7.09374
ENSGALG00000004860	3442.57	1510.25	2524.85	225.039	216.873	246.422	2492.55	229.445	3.4414	3.65930208109872e-23	1.537770426175e-21	RASD1	14	5183631	5185545	-	1706	protein_coding	Gallus gallus ras related dexamethasone induced 1 (RASD1), mRNA. [Source:RefSeq mRNA;Acc:NM_001044636]	Ras	3854	1519	2608	197	215	249	136.912	60.0903	100.376	9.21279	8.8697	9.95055
ENSGALG00000029831	161.677	182.94	143.281	17.1349	24.2091	27.7101	162.633	23.0181	2.81063	4.7037320811319e-23	1.97086374199427e-21	-	21	4566343	4593205	-	1595	protein_coding	intermediate filament family orphan 2 [Source:NCBI gene;Acc:419468]	Filament	181	184	148	15	24	28	6.87743	7.78543	6.0926	0.7503	1.05901	1.19681
ENSGALG00000010402	301.024	342.018	508.261	61.6857	100.871	70.265	383.768	77.6073	2.302	5.15267246532665e-23	2.15263847334438e-21	HPGDS	4	37170329	37196424	-	1735	protein_coding	hematopoietic prostaglandin D synthase [Source:NCBI gene;Acc:395863]	GST_N	337	344	525	54	100	71	11.7717	13.3809	19.8683	2.48312	4.05649	2.78988
ENSGALG00000004150	981.677	1242.8	833.548	399.815	363.136	373.097	1019.34	378.683	1.4289	6.02660425727482e-23	2.51038024120284e-21	MYO1E	10	7185220	7263560	+	4455	protein_coding	myosin IE [Source:NCBI gene;Acc:415398]	Myosin_head	1099	1250	861	350	360	377	14.9506	18.936	12.6899	6.26793	5.68728	5.76926
ENSGALG00000026152	101.83	140.188	118.11	3.42699	7.06099	4.94824	120.043	5.1454	4.52751	6.75962510647986e-23	2.80751076579919e-21	-	12	2699650	2704153	-	2121	protein_coding	guanylate-binding protein 4-like [Source:NCBI gene;Acc:415922]	-	114	141	122	3	7	5	3.25741	4.48646	3.77677	0.112846	0.232277	0.160715
ENSGALG00000010203	428.758	807.322	362.075	84.5323	113.984	84.12	532.719	94.2123	2.49763	6.79598529925848e-23	2.81440716782664e-21	-	8	21270375	21276714	-	2664	protein_coding	E3 ubiquitin-protein ligase HECTD3-like [Source:NCBI gene;Acc:424588]	HECT	480	812	374	74	113	85	10.9198	20.5706	9.21805	2.21616	2.98534	2.17526
ENSGALG00000005552	841.437	740.708	689.299	306.144	260.248	333.511	757.148	299.968	1.33629	8.132289432903e-23	3.35804623945322e-21	PTBP2	8	13336528	13398389	-	3902	protein_coding	polypyrimidine tract binding protein 2 [Source:HGNC Symbol;Acc:HGNC:17662]	-	942	745	712	268	258	337	14.6309	12.8853	11.981	5.47964	4.65352	5.88802
ENSGALG00000024083	173.29	85.5046	165.548	7.9963	4.03485	1.97929	141.447	4.67015	4.9591	1.10442214394029e-22	4.54728261924086e-21	TCIM	22	2793540	2795001	+	1462	protein_coding	chromosome 22 open reading frame, human C8orf4 [Source:NCBI gene;Acc:771032]	-	194	86	171	7	4	2	8.04198	3.96987	7.67981	0.381992	0.192558	0.093263
ENSGALG00000014716	1516.73	1384.98	1549.95	653.412	661.715	800.625	1483.89	705.251	1.07238	1.50555689348203e-22	6.18102694655476e-21	IL6ST	Z	17026875	17060827	-	4245	protein_coding	interleukin 6 signal transducer [Source:NCBI gene;Acc:395684]	fn3	1698	1393	1601	572	656	809	24.242	22.1462	24.7637	10.7503	10.8762	12.9926
ENSGALG00000037506	4130.37	3220.34	3924.74	1755.76	1933.7	1908.04	3758.48	1865.83	1.01025	1.66919003047329e-22	6.83312677417312e-21	SIPA1L2	3	39259121	39362915	+	5414	protein_coding	signal induced proliferation associated 1 like 2 [Source:HGNC Symbol;Acc:HGNC:23800]	-	4624	3239	4054	1537	1917	1928	51.7616	40.3755	49.1663	22.6496	24.9203	24.2781
ENSGALG00000028037	38167.5	15833.3	49459.1	44.5508	34.2962	180.116	34486.6	86.321	8.64127	1.67887276871671e-22	6.85307205247515e-21	FOS	5	38430793	38433702	+	2244	protein_coding	Gallus gallus Fos proto-oncogene, AP-1 transcription factor subunit (FOS), mRNA. [Source:RefSeq mRNA;Acc:NM_205508]	bZIP_1	42729	15925	51088	39	34	182	1154.01	478.941	1494.85	1.38658	1.06636	5.52936
ENSGALG00000012380	565.424	665.146	560.539	206.761	215.864	258.298	597.037	226.975	1.39299	1.97477982686021e-22	8.03791811812873e-21	SPOPL	7	31376946	31407737	+	2392	protein_coding	speckle type BTB/POZ protein like [Source:NCBI gene;Acc:424299]	BTB	633	669	579	181	214	261	16.038	18.8751	15.8935	6.037	6.29654	7.43885
ENSGALG00000011692	685.119	770.536	694.139	309.571	270.335	331.532	716.598	303.813	1.23774	2.54650868768843e-22	1.03354879671822e-20	CDCA4	5	52134885	52142967	-	3044	protein_coding	Gallus gallus cell division cycle associated 4 (CDCA4), mRNA. [Source:RefSeq mRNA;Acc:NM_001031212]	-	767	775	717	271	268	335	15.2707	17.1823	15.4659	7.10279	6.1964	7.50286
ENSGALG00000003392	2183.09	1968.59	1944.94	1077.22	1107.57	1140.07	2032.21	1108.29	0.874686	3.58021784681636e-22	1.44897112061778e-20	SBNO1	15	5299498	5328661	+	5548	protein_coding	Gallus gallus strawberry notch homolog 1 (SBNO1), mRNA. [Source:RefSeq mRNA;Acc:NM_001031469]	-	2444	1980	2009	943	1098	1152	26.6977	24.0854	23.7763	13.5606	13.9289	14.1561
ENSGALG00000017154	613.659	798.374	587.646	188.484	233.013	258.298	666.56	226.598	1.55352	4.51449275051601e-22	1.82191115365017e-20	ZC3H12C	1	180987196	181008738	-	2730	protein_coding	zinc finger CCCH-type containing 12C [Source:NCBI gene;Acc:418963]	-	687	803	607	165	231	261	15.2511	19.8508	14.5992	4.82198	5.95523	6.51785
ENSGALG00000016147	502.897	605.492	539.241	226.181	206.786	223.66	549.21	218.876	1.32717	6.39159973433946e-22	2.5721675089096e-20	ZBTB21	1	110474372	110480252	-	3148	protein_coding	zinc finger and BTB domain containing 21 [Source:NCBI gene;Acc:427986]	BTB	563	609	557	198	205	226	10.8388	13.0559	11.6178	5.01805	4.5832	4.89441
ENSGALG00000035774	1188.02	1072.78	1091.07	507.194	495.278	592.799	1117.29	531.757	1.07067	7.41897778115531e-22	2.97720443578419e-20	PPFIA1	5	18089360	18134968	+	3699	protein_coding	PTPRF interacting protein alpha 1 [Source:NCBI gene;Acc:423147]	SAM_1	1330	1079	1127	444	491	599	21.7909	19.6862	20.0051	9.57641	9.34214	11.04
ENSGALG00000038635	3440.78	3621.02	3304.18	2029.92	2085.01	2024.82	3455.33	2046.58	0.755511	7.66125512049024e-22	3.06579327096921e-20	-	2	100866009	100872937	-	2420	protein_coding	myosin light chain 12B [Source:NCBI gene;Acc:770011]	-	3852	3642	3413	1777	2067	2046	96.4671	101.566	92.6025	58.5836	60.1139	57.6391
ENSGALG00000052932	1826.69	1542.07	1859.75	857.889	853.371	918.393	1742.83	876.551	0.991517	7.73949474620529e-22	3.08842695110478e-20	SHROOM3	4	49738482	49832032	-	5994	protein_coding	shroom family member 3 [Source:NCBI gene;Acc:422636]	-	2045	1551	1921	751	846	928	20.6769	17.4631	21.0432	9.99602	9.93352	10.555
ENSGALG00000042103	108.083	121.297	105.525	9.13863	8.0697	5.93788	111.635	7.7154	3.86438	8.46023407521958e-22	3.36660599540721e-20	C5H11ORF96	5	21907061	21908044	+	984	protein_coding	Gallus gallus chromosome 5 open reading frame, human C11orf96 (C5H11ORF96), mRNA. [Source:RefSeq mRNA;Acc:NM_001145042]	-	121	122	109	8	8	6	7.45244	8.36739	7.27333	0.648633	0.572195	0.415703
ENSGALG00000004859	150.958	172.003	174.261	21.7042	34.2962	27.7101	165.741	27.9035	2.56251	9.58561398186567e-22	3.80380659570079e-20	ZNFX1	20	6715285	6727531	-	6198	protein_coding	zinc finger NFX1-type containing 1 [Source:NCBI gene;Acc:419218]	-	169	173	180	19	34	28	1.65251	1.88374	1.90688	0.244572	0.38608	0.307988
ENSGALG00000023451	1485.47	1627.57	1312.77	581.445	730.308	694.732	1475.27	668.829	1.13998	1.04873261358211e-21	4.15006800363631e-20	TRPM7	10	11241995	11274547	+	6984	protein_coding	Gallus gallus transient receptor potential cation channel subfamily M member 7 (TRPM7), mRNA. [Source:RefSeq mRNA;Acc:NM_001177555]	Ion_trans	1663	1637	1356	509	724	702	14.431	15.8187	12.7484	5.81457	7.29598	6.85267
ENSGALG00000031474	1147.82	937.568	981.67	475.209	471.069	485.917	1022.35	477.398	1.09913	1.19023283936758e-21	4.69696870626884e-20	ZRANB1	6	33166337	33190434	+	2262	protein_coding	zinc finger RANBP2-type containing 1 [Source:NCBI gene;Acc:423953]	OTU	1285	943	1014	416	467	491	34.4286	28.1348	29.4338	14.6725	14.5303	14.7984
ENSGALG00000026820	789.629	745.68	727.055	319.852	355.067	366.17	754.121	347.029	1.11855	1.39395720554204e-21	5.48572219617456e-20	RNF146	3	59308247	59318622	-	2020	protein_coding	ring finger protein 146 [Source:NCBI gene;Acc:425313]	WWE	884	750	751	280	352	370	26.5222	25.0574	24.4113	11.0589	12.2642	12.4875
ENSGALG00000037437	650.283	379.799	518.91	0	0	0	516.331	0	11.3925	1.44871216734474e-21	5.68549684187141e-20	EGR3	22	1507943	1510090	+	1191	protein_coding	early growth response 3 [Source:HGNC Symbol;Acc:HGNC:3240]	-	728	382	536	0	0	0	37.0449	21.646	29.5498	0	0	0
ENSGALG00000025240	101.83	130.245	146.185	5.71164	13.1133	12.8654	126.087	10.5634	3.55673	1.5520757405962e-21	6.07441511003668e-20	gga-mir-1661	2	19801206	19801266	-	61	miRNA	gga-mir-1661 [Source:miRBase;Acc:MI0007395]	-	114	131	151	5	13	13	113.262	144.933	162.536	6.5395	14.999	14.5292
ENSGALG00000035804	1317.54	792.409	1049.44	359.834	391.38	332.522	1053.13	361.245	1.54434	1.79284156922206e-21	6.99748520414723e-20	SQSTM1	13	14167413	14171830	-	1607	protein_coding	sequestosome 1 [Source:NCBI gene;Acc:770805]	ZZ	1475	797	1084	315	388	336	55.6269	33.4709	44.291	15.6386	16.9928	14.2544
ENSGALG00000053917	4527.86	4159.9	4098.03	2369.19	2336.18	2613.66	4261.93	2439.68	0.804741	1.85521730663113e-21	7.22115457657571e-20	CD164	3	66946468	66958016	+	3950	protein_coding	CD164 molecule [Source:NCBI gene;Acc:395380]	-	5069	4184	4233	2074	2316	2641	77.7738	71.4858	70.3644	41.8905	41.2659	45.5825
ENSGALG00000014647	2142.9	2276.81	2127.92	1021.24	1263.92	1027.25	2182.54	1104.14	0.982544	2.10516487173355e-21	8.17171083452756e-20	RIT1	25	3649248	3654647	-	3058	protein_coding	Gallus gallus Ras like without CAAX 1 (RIT1), mRNA. [Source:RefSeq mRNA;Acc:NM_001031327]	Ras	2399	2290	2198	894	1253	1038	47.5446	50.5386	47.1946	23.3241	28.8379	23.1412
ENSGALG00000009723	1380.06	1332.28	1427	751.652	759.56	750.153	1379.78	753.788	0.872237	2.37324482192545e-21	9.18729503618206e-20	FMN1	5	30598320	30751690	+	5808	protein_coding	Gallus gallus formin 1 (FMN1), mRNA. [Source:RefSeq mRNA;Acc:NM_204423]	FH2	1545	1340	1474	658	753	758	16.1217	15.5705	16.6637	9.03865	9.12468	8.89753
ENSGALG00000025864	705.664	458.344	627.339	177.061	215.864	187.043	597.116	193.323	1.62669	2.50076422440334e-21	9.65471196228997e-20	WTIP	11	11041561	11112119	-	2851	protein_coding	Wilms tumor 1 interacting protein [Source:NCBI gene;Acc:769595]	LIM	790	461	648	155	214	189	16.7934	10.9126	14.9238	4.33749	5.28282	4.51951
ENSGALG00000000156	7082.54	4772.35	6835.87	2773.57	2813.3	2521.62	6230.25	2702.83	1.205	2.66379687229364e-21	1.02563379034311e-19	BRD2	16	2574359	2580734	-	3051	protein_coding	bromodomain containing 2 [Source:NCBI gene;Acc:417049]	Bromodomain	7929	4800	7061	2428	2789	2548	157.501	106.176	151.959	63.4908	64.3363	56.9356
ENSGALG00000001972	1288.95	1166.24	1123.98	530.041	627.419	586.861	1193.06	581.44	1.03622	3.04611866942621e-21	1.16967672680986e-19	-	8	1643277	1651368	+	2114	protein_coding	pre-mRNA processing factor 38B [Source:NCBI gene;Acc:768611]	PRP38	1443	1173	1161	464	622	593	41.3685	37.4471	36.0603	17.5112	20.7078	19.1239
ENSGALG00000014486	1071	1034.01	920.678	436.37	514.443	476.02	1008.56	475.611	1.08357	3.68211831091845e-21	1.41009294240173e-19	TAPT1	4	76442333	76481335	+	3815	protein_coding	Gallus gallus transmembrane anterior posterior transformation 1 (TAPT1), mRNA. [Source:RefSeq mRNA;Acc:NM_001031161]	-	1199	1040	951	382	510	481	19.0473	18.3977	16.3677	7.98864	9.4086	8.59562
ENSGALG00000016154	168.823	225.692	195.559	0	0	3.95859	196.692	1.31953	7.14674	3.69296985866223e-21	1.41045706719845e-19	ARC	2	147999992	148001344	-	1353	protein_coding	Gallus gallus activity regulated cytoskeleton associated protein (ARC), mRNA. [Source:RefSeq mRNA;Acc:NM_204432]	-	189	227	202	0	0	4	8.46589	11.3228	9.80292	0	0	0.201553
ENSGALG00000015667	495.751	470.275	430.812	195.338	177.533	175.168	465.613	182.68	1.35175	3.77318439356061e-21	1.43724023718354e-19	-	4	82499070	82523353	-	2445	protein_coding	-	-	555	473	445	171	176	177	13.757	13.0559	11.9504	5.57984	5.06621	4.93539
ENSGALG00000008014	736.927	531.918	532.464	0	0	1.97929	600.436	0.659765	9.75622	3.99603547089792e-21	1.51806723515765e-19	CEBPB	20	13708222	13709555	-	1334	protein_coding	Gallus gallus CCAAT enhancer binding protein beta (CEBPB), mRNA. [Source:RefSeq mRNA;Acc:NM_205253]	bZIP_2	825	535	550	0	0	2	37.4806	27.066	27.0713	0	0	0.102212
ENSGALG00000035675	170.61	286.341	146.185	34.2699	18.1568	23.7515	201.045	25.3927	2.99381	7.02463076394063e-21	2.66151302827389e-19	-	18	4884946	4908417	+	1979	protein_coding	-	-	191	288	151	30	18	24	5.84919	9.82137	5.00994	1.20943	0.640142	0.826784
ENSGALG00000019690	566.317	723.806	595.391	268.447	239.065	252.36	628.505	253.291	1.31143	8.39701479053995e-21	3.17304702138016e-19	WDR86	2	6292140	6311275	-	2256	protein_coding	WD repeat domain 86 [Source:NCBI gene;Acc:770203]	WD40	634	728	615	235	237	255	17.0317	21.778	17.8994	8.31061	7.39365	7.70598
ENSGALG00000003396	1279.13	1249.76	1327.29	644.273	661.715	728.381	1285.39	678.123	0.92184	9.07273310651478e-21	3.41931629194205e-19	NFATC3	11	3320835	3378444	-	3366	protein_coding	nuclear factor of activated T-cells 3 [Source:NCBI gene;Acc:415711]	RHD	1432	1257	1371	564	656	736	25.7832	25.2027	26.7439	13.3681	13.7164	14.907
ENSGALG00000006252	2440.35	2802.76	2431.91	1391.36	1386.98	1161.85	2558.34	1313.39	0.962228	9.42937607119401e-21	3.54435069947836e-19	LMO4	8	16116468	16130653	-	1643	protein_coding	Gallus gallus LIM domain only 4 (LMO4), mRNA. [Source:RefSeq mRNA;Acc:NM_204112]	LIM	2732	2819	2512	1218	1375	1174	100.775	115.793	100.388	59.1444	58.8999	48.7144
ENSGALG00000015036	643.137	601.515	664.127	265.02	306.649	272.153	636.26	281.274	1.17686	9.53009884155602e-21	3.5727838972844e-19	RIC1	Z	27712512	27762665	+	4260	protein_coding	RIC1 homolog, RAB6A GEF complex partner 1 [Source:NCBI gene;Acc:427226]	-	720	605	686	232	304	275	10.2431	9.58454	10.5734	4.34493	5.02242	4.40098
ENSGALG00000039178	1965.14	1741.91	1877.18	761.933	943.146	995.585	1861.41	900.222	1.04694	9.68641069969212e-21	3.62185319758042e-19	CHD9	11	5015742	5089734	-	9875	protein_coding	chromodomain helicase DNA binding protein 9 [Source:HGNC Symbol;Acc:HGNC:25701]	SNF2_N	2200	1752	1939	667	935	1006	13.5019	11.9735	12.8927	5.38881	6.66383	6.94525
ENSGALG00000014159	1775.77	1989.47	1422.16	741.371	745.438	829.325	1729.14	772.045	1.16289	1.12850268168398e-20	4.20854691185078e-19	PACSIN2	1	68405048	68468405	-	3445	protein_coding	Gallus gallus protein kinase C and casein kinase substrate in neurons 2 (PACSIN2), transcript variant 1, mRNA. [Source:RefSeq mRNA;Acc:NM_001159511]	SH3_1	1988	2001	1469	649	739	838	34.9732	39.1997	27.9985	15.03	15.0975	16.5837
ENSGALG00000016719	807.494	1207.01	734.8	339.272	278.405	248.402	916.433	288.693	1.66786	1.18882946145021e-20	4.42194895765527e-19	TNFRSF21	3	109933981	109966590	-	2839	protein_coding	Gallus gallus TNF receptor superfamily member 21 (TNFRSF21), mRNA. [Source:RefSeq mRNA;Acc:NM_001031103]	Death	904	1214	759	297	276	251	19.298	28.8588	17.5541	8.34632	6.84216	6.02747
ENSGALG00000042822	4403.7	3808.93	3507.48	1986.51	2165.71	2074.3	3906.7	2075.51	0.912487	1.2876379806494e-20	4.77700277925294e-19	TAX1BP1	2	32936040	32986423	+	3769	protein_coding	Gallus gallus Tax1 binding protein 1 (TAX1BP1), mRNA. [Source:RefSeq mRNA;Acc:NM_204738]	CoCoA	4930	3831	3623	1739	2147	2096	79.2737	68.598	63.1166	36.811	40.0918	37.9133
ENSGALG00000035317	3682.85	2532.33	3477.47	1522.72	1209.45	1395.4	3230.88	1375.86	1.23216	2.06261126099233e-20	7.6321974088563e-19	ID3	23	2367262	2369164	-	1539	protein_coding	inhibitor of DNA binding 3, HLH protein [Source:HGNC Symbol;Acc:HGNC:5362]	HLH	4123	2547	3592	1333	1199	1410	162.362	111.69	153.25	69.1028	54.8315	62.4608
ENSGALG00000013100	340.326	389.742	333.032	97.0979	123.063	129.644	354.367	116.602	1.59923	2.15385403316632e-20	7.94917216489311e-19	GRB10	2	80852532	80991947	-	2770	protein_coding	growth factor receptor bound protein 10 [Source:NCBI gene;Acc:420948]	SH2	381	392	344	85	122	131	8.33592	9.55062	8.15418	2.44818	3.09977	3.22417
ENSGALG00000006158	1012.05	790.42	789.014	274.159	351.032	378.045	863.827	334.412	1.36744	2.76317499302823e-20	1.01716255686512e-18	ACVR2B	2	5811828	5901800	-	1866	protein_coding	Gallus gallus activin A receptor type 2B (ACVR2B), mRNA. [Source:RefSeq mRNA;Acc:NM_204317]	Pkinase	1133	795	815	240	348	382	36.7982	28.7529	28.6779	10.2613	13.1255	13.9566
ENSGALG00000027591	959.345	839.138	948.754	446.651	449.886	369.138	915.746	421.892	1.1194	3.02304584692918e-20	1.10995647256065e-18	TSC22D2	9	23808872	23832717	-	3416	protein_coding	TSC22 domain family member 2 [Source:NCBI gene;Acc:100859827]	-	1074	844	980	391	446	373	19.0544	16.6744	18.8369	9.13194	9.18896	7.44419
ENSGALG00000035533	1288.95	1206.01	1218.86	662.551	689.959	605.664	1237.94	652.725	0.923936	3.26999680615732e-20	1.19754176093875e-18	ADIPOR2	1	60925606	60965997	+	2030	protein_coding	Gallus gallus adiponectin receptor 2 (ADIPOR2), mRNA. [Source:RefSeq mRNA;Acc:NM_001007854]	-	1443	1213	1259	580	684	612	43.0803	40.3265	40.7222	22.7948	23.7143	20.5533
ENSGALG00000036666	504.684	513.028	469.536	207.904	186.612	220.691	495.749	205.069	1.27359	3.74836700242862e-20	1.36921118760508e-18	ZCCHC10	13	17833844	17843987	-	2111	protein_coding	zinc finger CCHC-type containing 10 [Source:NCBI gene;Acc:416338]	-	565	516	485	182	185	223	16.2207	16.4963	15.0853	6.8784	6.16784	7.20184
ENSGALG00000037950	4776.18	5528.97	4283.91	2675.33	2549.02	2533.5	4863.02	2585.95	0.911218	4.07436436834824e-20	1.48448580029384e-18	ALPK3	10	1343617	1375029	-	4737	protein_coding	alpha kinase 3 [Source:NCBI gene;Acc:768936]	I-set	5347	5561	4425	2342	2527	2560	68.4093	79.2273	61.3355	39.4446	37.5449	36.8437
ENSGALG00000002267	716.383	630.348	574.093	268.447	267.309	287.987	640.274	274.581	1.22157	4.75386051613084e-20	1.72764022736734e-18	DCUN1D3	14	15245851	15263173	-	1847	protein_coding	defective in cullin neddylation 1 domain containing 3 [Source:NCBI gene;Acc:427002]	-	802	634	593	235	265	291	26.3158	23.1658	21.0809	10.1509	10.0978	10.7412
ENSGALG00000006950	4570.74	5203.85	3761.13	2344.06	2184.87	2088.16	4511.91	2205.7	1.03269	5.026990211411e-20	1.82225197332726e-18	LIMK2	15	9338543	9369255	-	3796	protein_coding	Gallus gallus LIM domain kinase 2 (LIMK2), mRNA. [Source:RefSeq mRNA;Acc:NM_205115]	Pkinase_Tyr	5117	5234	3885	2052	2166	2110	81.6954	93.0535	67.1996	43.1276	40.1589	37.8951
ENSGALG00000033512	2955.75	3162.68	2792.05	1485.03	1621	1776.42	2970.16	1627.48	0.867251	6.67629493326143e-20	2.41397202079295e-18	CPEB4	13	10151257	10183669	+	2136	protein_coding	cytoplasmic polyadenylation element binding protein 4 [Source:NCBI gene;Acc:416363]	-	3309	3181	2884	1300	1607	1795	93.8867	100.505	88.6535	48.5564	52.9498	57.2915
ENSGALG00000021193	500.217	554.786	441.461	173.634	205.777	200.898	498.821	193.437	1.36451	6.8070905412086e-20	2.45503321139387e-18	STARD5	10	12543742	12547993	+	1902	protein_coding	StAR related lipid transfer domain containing 5 [Source:NCBI gene;Acc:770108]	START	560	558	456	152	204	203	17.8437	19.7993	15.7419	6.37584	7.54865	7.27633
ENSGALG00000029379	1786.49	1521.19	1571.25	845.323	842.275	904.538	1626.31	864.045	0.912533	6.93564266936532e-20	2.49507993605501e-18	BRD1	1	18927212	18992907	-	6128	protein_coding	Gallus gallus bromodomain containing 1 (BRD1), mRNA. [Source:RefSeq mRNA;Acc:NM_001199482]	Bromodomain	2000	1530	1623	740	835	914	19.7797	16.8499	17.3901	9.63423	9.58997	10.1684
ENSGALG00000016709	2085.73	2108.78	1628.37	966.41	905.824	975.792	1940.96	949.342	1.03196	8.12314889637167e-20	2.91492138986677e-18	RCAN2	3	109712120	109777458	-	853	protein_coding	regulator of calcineurin 2 [Source:HGNC Symbol;Acc:HGNC:3041]	-	2335	2121	1682	846	898	986	165.9	167.81	129.473	79.1271	74.0929	78.8051
ENSGALG00000000862	1021.87	710.881	964.243	323.279	351.032	389.921	898.999	354.744	1.341	1.13370238322974e-19	4.05797089233439e-18	RLF	23	1849996	1879738	-	6147	protein_coding	rearranged L-myc fusion [Source:NCBI gene;Acc:419573]	-	1144	715	996	283	348	394	11.279	7.84997	10.6389	3.67305	3.98442	4.36978
ENSGALG00000007769	2460.89	2712.29	2435.78	1461.04	1528.2	1399.36	2536.32	1462.87	0.793834	1.35530089175763e-19	4.83900163006999e-18	FOXP3	12	16307942	16503337	-	2300	protein_coding	Gallus gallus forkhead box P3 (FOXP3), mRNA. [Source:RefSeq mRNA;Acc:NM_001024827]	Fork_head	2755	2728	2516	1279	1515	1414	72.5942	80.0464	71.8265	44.3656	46.359	41.913
ENSGALG00000012608	576.143	594.555	571.188	267.305	263.274	276.112	580.629	268.897	1.11027	1.44723865834615e-19	5.15434048169982e-18	DAPK1	Z	41291902	41388905	+	4592	protein_coding	Gallus gallus death-associated protein kinase 1 (DAPK1), transcript variant 1, mRNA. [Source:RefSeq mRNA;Acc:NM_001278031]	Pkinase	645	598	590	234	261	279	8.51268	8.7887	8.4363	4.06554	4.00026	4.14218
ENSGALG00000041988	11468.4	7650.67	10208.8	4319.14	4613.85	4720.62	9775.94	4551.2	1.103	1.47330325203414e-19	5.23408432131629e-18	SIK1	1	111210237	111222987	-	5068	protein_coding	Gallus gallus salt inducible kinase 1 (SIK1), mRNA. [Source:RefSeq mRNA;Acc:NM_204682]	Pkinase	12839	7695	10545	3781	4574	4770	153.533	102.47	136.619	59.5215	63.5198	64.1665
ENSGALG00000052935	491.285	360.909	448.238	146.218	167.446	145.478	433.477	153.047	1.50219	1.55961017197787e-19	5.52691704228775e-18	TNFRSF9	21	270998	276395	+	2449	protein_coding	tumor necrosis factor receptor superfamily member 9 [Source:NCBI gene;Acc:419365]	-	550	363	463	128	166	147	13.6108	10.0033	12.4135	4.1699	4.77055	4.09218
ENSGALG00000029444	613.659	629.354	506.325	199.908	253.187	242.464	583.113	231.853	1.32836	1.67258396899506e-19	5.91256357873539e-18	CLK2	25	3531904	3540945	-	2255	protein_coding	Gallus gallus CDC like kinase 2 (CLK2), mRNA. [Source:RefSeq mRNA;Acc:NM_001031326]	Pkinase	687	633	523	175	251	245	18.4637	18.9445	15.2285	6.1915	7.83387	7.40707
ENSGALG00000049798	3664.99	3602.13	3045.69	1984.22	1715.82	1862.52	3437.6	1854.19	0.891025	2.0057269791369e-19	7.07266993682779e-18	HDGFL3	10	11683975	11720024	-	2930	protein_coding	HDGF like 3 [Source:HGNC Symbol;Acc:HGNC:24937]	PWWP	4103	3623	3146	1737	1701	1882	84.8677	83.45	70.5006	47.2973	40.8588	43.7904
ENSGALG00000014355	840.544	824.225	775.461	308.429	385.328	406.745	813.41	366.834	1.14655	2.02174881198223e-19	7.11156384580219e-18	STIM2	4	73068961	73127122	-	2395	protein_coding	stromal interaction molecule 2 [Source:NCBI gene;Acc:422799]	SAM_2	941	829	801	270	382	411	23.8118	23.3601	21.9598	8.9942	11.2255	11.6994
ENSGALG00000005146	638.67	638.302	485.026	249.028	209.812	232.567	587.333	230.469	1.35106	3.77769217356252e-19	1.32554193853625e-17	PDP2	11	11300569	11305631	-	2858	protein_coding	pyruvate dehyrogenase phosphatase catalytic subunit 2 [Source:NCBI gene;Acc:427550]	PP2C	715	642	501	218	208	235	15.1618	15.16	11.51	6.08553	5.12213	5.60573
ENSGALG00000014859	283.159	330.088	382.406	84.5323	117.011	104.903	331.884	102.149	1.69566	4.90534773534167e-19	1.71699223188397e-17	ZNF131	Z	13611180	13627548	+	3310	protein_coding	zinc finger protein 131 [Source:NCBI gene;Acc:431588]	BTB	317	332	395	74	116	106	5.80416	6.76917	7.83557	1.78364	2.46649	2.18326
ENSGALG00000016266	3117.43	3781.09	2962.43	1619.82	1423.29	1802.15	3286.98	1615.09	1.02497	5.52467730295979e-19	1.92903315828346e-17	PRRG1	1	114579211	114609539	-	4937	protein_coding	Gallus gallus proline rich and Gla domain 1 (PRRG1), mRNA. [Source:RefSeq mRNA;Acc:NM_001277736]	-	3490	3803	3060	1418	1411	1821	42.8421	51.9863	40.6968	22.9149	20.1147	25.1463
ENSGALG00000047142	559.172	505.074	453.078	183.915	201.742	224.65	505.774	203.436	1.31247	6.17817960568333e-19	2.15194001619963e-17	-	4	82488708	82500547	-	2299	protein_coding	-	-	626	508	468	161	200	227	16.5023	14.9125	13.3662	5.58716	6.12266	6.73153
ENSGALG00000027159	755.685	611.457	660.255	227.323	255.204	321.635	675.799	268.054	1.33216	7.44654040236131e-19	2.58740035541559e-17	-	3	50251379	50311064	-	3047	protein_coding	-	SAM_1	846	615	682	199	253	325	16.827	13.6216	14.6965	5.21056	5.84383	7.27173
ENSGALG00000012023	433.224	407.638	302.052	130.225	129.115	98.9647	380.971	119.435	1.67604	9.25249511020184e-19	3.20708139513225e-17	DACT1	5	55292899	55301585	-	3878	protein_coding	Gallus gallus dishevelled binding antagonist of beta catenin 1 (DACT1), mRNA. [Source:RefSeq mRNA;Acc:NM_001044692]	-	485	410	312	114	128	100	7.57953	7.13512	5.28261	2.34531	2.32301	1.758
ENSGALG00000006372	1685.55	1622.6	1737.77	861.316	942.137	1011.42	1681.97	938.291	0.841179	1.84995851151616e-18	6.39672547452893e-17	RBM33	2	8053974	8140763	+	4669	protein_coding	RNA binding motif protein 33 [Source:HGNC Symbol;Acc:HGNC:27223]	-	1887	1632	1795	754	934	1022	24.4938	23.5897	25.2431	12.884	14.079	14.9229
ENSGALG00000050315	1024.55	811.299	890.667	437.512	277.396	278.091	908.839	331	1.4607	1.91674547357651e-18	6.61161162628837e-17	-	1	216908	303711	+	4475	protein_coding	-	Lectin_C	1147	816	920	383	275	281	15.5338	12.3062	13.4988	6.82826	4.32503	4.28095
ENSGALG00000040662	1135.31	1131.44	1054.28	636.277	572.949	580.923	1107.01	596.716	0.892579	2.07955604419546e-18	7.15588294821461e-17	HSF3	4	282370	297464	-	3862	protein_coding	Gallus gallus Heat shock factor protein 3 (HSF3), mRNA. [Source:RefSeq mRNA;Acc:NM_001305041]	HSF_DNA-bind	1271	1138	1089	557	568	587	19.9453	19.8864	18.5147	11.5066	10.3511	10.3622
ENSGALG00000042895	3083.48	2885.28	2772.68	1823.16	1551.4	1536.92	2913.82	1637.16	0.832547	2.54051733139455e-18	8.72101443446909e-17	BCAR1	11	1973371	1978777	-	3121	protein_coding	BCAR1, Cas family scaffold protein [Source:HGNC Symbol;Acc:HGNC:971]	SH3_1	3452	2902	2864	1596	1538	1553	67.0325	62.7522	60.2533	40.7984	34.6826	33.9238
ENSGALG00000002588	1368.45	1440.65	1146.25	653.412	679.872	541.337	1318.45	624.874	1.0778	2.9812725842835e-18	1.02094252970439e-16	PPARD	26	4087851	4102719	-	3669	protein_coding	peroxisome proliferator activated receptor delta [Source:NCBI gene;Acc:395479]	zf-C4	1532	1449	1184	572	674	547	25.3058	26.653	21.1888	12.4381	12.9289	10.164
ENSGALG00000014642	1378.28	1068.81	1460.89	600.865	565.888	645.25	1302.66	604.001	1.109	3.6875719168705e-18	1.25978775845893e-16	CHD1Z	Z	51359549	51407969	+	6864	protein_coding	Gallus gallus chromodomain helicase DNA binding protein 1-Z (CHD1Z), mRNA. [Source:RefSeq mRNA;Acc:NM_204941]	SNF2_N	1543	1075	1509	526	561	652	13.6238	10.5696	14.4349	6.11382	5.75221	6.47585
ENSGALG00000035447	483.246	470.275	304.957	138.222	125.08	132.613	419.492	131.972	1.66958	3.78906632151237e-18	1.29136456498242e-16	-	14	7689162	7703329	+	3277	protein_coding	-	-	541	473	315	121	124	134	10.0053	9.74115	6.31155	2.94587	2.66314	2.78776
ENSGALG00000016059	264.401	204.813	287.53	70.8244	78.6796	62.3478	252.248	70.6172	1.83784	4.10712493360614e-18	1.39642247742609e-16	ETS2	1	109131453	109144592	+	2406	protein_coding	Gallus gallus ETS proto-oncogene 2, transcription factor (ETS2), mRNA. [Source:RefSeq mRNA;Acc:NM_205312]	Ets	296	206	297	62	78	63	7.45598	5.77826	8.10518	2.05589	2.28165	1.78514
ENSGALG00000036932	4250.95	3237.24	3945.07	1820.87	1988.17	2123.78	3811.09	1977.61	0.946301	4.27192915037205e-18	1.44899768276667e-16	SPEN	21	4251057	4306551	+	10760	protein_coding	spen family transcriptional repressor [Source:NCBI gene;Acc:419460]	RRM_1	4759	3256	4075	1594	1971	2146	26.8048	20.422	24.8666	11.819	12.8921	13.597
ENSGALG00000016535	2096.45	2005.38	1852.01	1124.05	1202.39	1112.36	1984.61	1146.27	0.791945	4.3669839549194e-18	1.4777209838903e-16	RAB10	3	104865999	104903427	+	3227	protein_coding	Gallus gallus RAB10, member RAS oncogene family (RAB10), mRNA. [Source:RefSeq mRNA;Acc:NM_001031097]	Ras	2347	2017	1913	984	1192	1124	44.0781	42.1825	38.924	24.3277	25.9972	23.7462
ENSGALG00000016348	939.694	754.628	934.232	427.231	424.668	406.745	876.185	419.548	1.06318	5.02239528233247e-18	1.69547495715897e-16	SAT1	1	119746943	119749754	-	1022	protein_coding	Gallus gallus spermidine/spermine N1-acetyltransferase 1 (SAT1), mRNA. [Source:RefSeq mRNA;Acc:NM_204186]	Acetyltransf_1	1052	759	965	374	421	411	62.384	50.1206	61.9981	29.1961	28.9922	27.4169
ENSGALG00000012123	14130.2	14327	13521.7	8824.49	9498.04	9251.22	13993	9191.25	0.606291	5.89250592416121e-18	1.98450684150356e-16	PAX6	5	5444151	5461448	-	3015	protein_coding	Gallus gallus paired box 6 (PAX6), mRNA. [Source:RefSeq mRNA;Acc:NM_205066]	PAX	15819	14410	13967	7725	9416	9348	317.98	322.554	304.171	204.416	219.8	211.377
ENSGALG00000034737	3505.99	3295.9	3552.99	2088.18	2002.29	1660.63	3451.63	1917.03	0.848956	7.62845498485945e-18	2.5604237150054e-16	-	14	13089512	13093771	+	4180	protein_coding	-	-	3925	3315	3670	1828	1985	1678	56.9078	53.522	57.649	34.8902	33.4221	27.368
ENSGALG00000031094	224.205	268.445	153.93	47.9778	24.2091	46.5134	215.527	39.5668	2.44962	7.63849556982519e-18	2.5604237150054e-16	EDA2R	4	382800	392016	-	1868	protein_coding	ectodysplasin A2 receptor [Source:HGNC Symbol;Acc:HGNC:17756]	-	251	270	159	42	24	47	8.14339	9.75466	5.58884	1.79381	0.90424	1.71533
ENSGALG00000011744	117.908	131.24	83.258	14.8503	5.04356	11.8758	110.802	10.5899	3.40157	9.67718725015391e-18	3.22105629826385e-16	KALRN	7	27415443	27857542	+	8946	protein_coding	kalirin, RhoGEF kinase [Source:NCBI gene;Acc:424253]	Pkinase	132	132	86	13	5	12	0.894239	0.995796	0.631206	0.115936	0.039336	0.091449
ENSGALG00000007434	360.871	606.486	356.267	119.945	134.159	126.675	441.208	126.926	1.79579	1.0079776940393e-17	3.34723781568388e-16	RHBDF1	14	12387740	12420305	-	3003	protein_coding	rhomboid 5 homolog 1 [Source:NCBI gene;Acc:416647]	Rhomboid	404	610	368	105	133	128	8.15332	13.7088	8.04626	2.78958	3.11706	2.9059
ENSGALG00000010533	633.311	525.953	571.188	236.462	234.021	284.029	576.817	251.504	1.19687	1.37776017059606e-17	4.56455148611893e-16	ELAVL4	8	23901404	23976471	+	5454	protein_coding	Gallus gallus ELAV like RNA binding protein 4 (ELAVL4), mRNA. [Source:RefSeq mRNA;Acc:NM_204830]	RRM_1	709	529	590	207	232	287	7.87843	6.54585	7.10295	3.02802	2.9938	3.58751
ENSGALG00000052195	581.503	544.843	546.985	268.447	274.37	236.526	557.777	259.781	1.10355	1.48669244508999e-17	4.91401869437403e-16	-	33	6898639	6903304	+	1836	protein_coding	-	-	651	548	565	235	272	239	21.489	20.1434	20.2059	10.2117	10.4267	8.87466
ENSGALG00000024047	318.889	245.577	273.977	87.9593	100.871	76.2029	279.481	88.3445	1.66292	1.56815847503443e-17	5.17129297114364e-16	MYCL	23	5680673	5684455	-	1999	protein_coding	MYCL pseudogene 1 [Source:NCBI gene;Acc:428231]	Myc_N	357	247	283	77	100	77	10.8234	8.33892	9.29556	3.07314	3.52076	2.62606
ENSGALG00000009942	1411.33	1281.57	1404.74	633.992	767.63	764.997	1365.88	722.207	0.918212	1.66828992520207e-17	5.47614245954578e-16	MDM2	1	35415393	35427159	+	2180	protein_coding	MDM2 proto-oncogene [Source:NCBI gene;Acc:395609]	zf-RanBP	1580	1289	1451	555	761	773	43.9247	39.9045	43.7031	20.3114	24.5684	24.1741
ENSGALG00000027757	2819.98	3440.07	2733.96	1635.81	1574.6	1702.19	2998	1637.54	0.872261	1.83643578696865e-17	6.01422166003571e-16	ARL4A	2	26800481	26802605	+	1888	protein_coding	ADP ribosylation factor like GTPase 4A [Source:NCBI gene;Acc:420589]	Arf	3157	3460	2824	1432	1561	1720	101.34	123.68	98.212	60.5125	58.1903	62.1088
ENSGALG00000015352	316.209	273.416	315.606	82.2477	96.8364	120.737	301.743	99.9403	1.59013	2.69633469665374e-17	8.81008809369934e-16	-	Z	53457178	53473680	-	1497	protein_coding	-	DnaJ	354	275	326	72	96	122	14.3314	12.3976	14.2987	3.8372	4.51335	5.55603
ENSGALG00000049658	339.433	325.116	250.742	79.963	108.941	100.944	305.097	96.616	1.65569	2.84746452173763e-17	9.28260402212227e-16	UTS2R2	14	4661676	4667269	+	2037	protein_coding	-	7tm_1	380	327	259	70	108	102	11.3058	10.8338	8.34854	2.74164	3.73149	3.41378
ENSGALG00000015889	1832.05	1563.94	1885.89	781.353	854.379	1014.39	1760.62	883.374	0.994202	3.24977643914954e-17	1.05699349662384e-15	PHIP	3	79509049	79608704	+	6518	protein_coding	pleckstrin homology domain interacting protein [Source:HGNC Symbol;Acc:HGNC:15673]	Bromodomain	2051	1573	1948	684	847	1025	19.0704	16.287	19.6235	8.37232	9.14573	10.721
ENSGALG00000044996	189.368	300.26	200.4	53.6894	57.4966	59.3788	230.009	56.855	2.0136	3.54524832967286e-17	1.15046942379315e-15	TMEM71	2	141675678	141686073	-	1671	protein_coding	transmembrane protein 71 [Source:HGNC Symbol;Acc:HGNC:26572]	-	212	302	207	47	57	60	7.68896	12.1971	8.13384	2.24401	2.40076	2.44794
ENSGALG00000000769	88.4313	169.021	62.9275	5.71164	4.03485	4.94824	106.793	4.89824	4.45198	4.48266868473062e-17	1.45136586551528e-15	RAB7B	26	2349209	2352491	-	1567	protein_coding	RAB7B, member RAS oncogene family [Source:NCBI gene;Acc:771782]	Ras	99	170	65	5	4	5	3.8289	7.32159	2.72362	0.254569	0.179655	0.217534
ENSGALG00000028749	38141.6	32180.5	37833	21703.1	17616.2	15145.6	36051.7	18154.9	0.989792	4.52685111082461e-17	1.46234741326094e-15	ACTG1	18	9187889	9190934	+	2114	protein_coding	Gallus gallus actin, cytoplasmic 2-like (ACTC2L), mRNA. [Source:RefSeq mRNA;Acc:NM_001308613]	Actin	42700	32367	39079	18999	17464	15304	1224.14	1033.29	1213.78	717.018	581.418	493.545
ENSGALG00000012730	155.425	192.882	180.07	44.5508	46.4008	44.5341	176.126	45.1619	1.96208	4.77894238460154e-17	1.54028989165234e-15	GFOD1	2	62136946	62200155	+	1225	protein_coding	glucose-fructose oxidoreductase domain containing 1 [Source:NCBI gene;Acc:770283]	GFO_IDH_MocA	174	194	186	39	46	45	8.60838	10.6879	9.96962	2.53999	2.64284	2.5044
ENSGALG00000011427	539.52	531.918	494.707	202.192	263.274	219.702	522.048	228.389	1.19094	4.88166833311661e-17	1.56984756373768e-15	USP37	7	22503353	22530692	+	3527	protein_coding	Gallus gallus ubiquitin specific peptidase 37 (USP37), mRNA. [Source:RefSeq mRNA;Acc:NM_001305135]	UCH	604	535	511	177	261	222	10.3786	10.237	9.51299	4.0038	5.20816	4.29116
ENSGALG00000014638	3447.93	3048.34	3211.24	1478.17	1627.05	1990.18	3235.84	1698.47	0.929369	5.55154932230824e-17	1.78124710913521e-15	ASH1L	25	3564403	3597752	-	9369	protein_coding	ASH1 like histone lysine methyltransferase [Source:NCBI gene;Acc:425064]	BAH	3860	3066	3317	1294	1613	2011	24.9691	22.0854	23.2463	11.0191	12.1169	14.6334
ENSGALG00000053860	66.9934	94.4528	128.759	2.28466	1.00871	7.91718	96.7352	3.73685	4.66749	6.35481368691067e-17	2.03439720862313e-15	-	2	15842529	15889404	-	7025	protein_coding	mycocerosic acid synthase-like [Source:NCBI gene;Acc:420486]	ketoacyl-synt	75	95	133	2	1	8	0.647028	0.912647	1.2431	0.0227137	0.0100185	0.0776373
ENSGALG00000002543	502.004	587.596	504.388	242.174	210.821	253.35	531.329	235.448	1.17401	6.91481377997198e-17	2.20376816799733e-15	CSGALNACT2	6	5483503	5512585	-	2609	protein_coding	chondroitin sulfate N-acetylgalactosaminyltransferase 2 [Source:NCBI gene;Acc:423632]	-	562	591	521	212	209	256	13.0548	15.2876	13.1119	6.48285	5.63796	6.68948
ENSGALG00000054923	2358.17	2121.71	1814.25	1130.91	1065.2	1164.82	2098.04	1120.31	0.905424	7.2347629248783e-17	2.30059001401376e-15	-	4	10505302	10506252	+	948	pseudogene	-	HMG_box	2640	2134	1874	990	1056	1177	168.773	151.919	129.796	83.3165	78.398	84.6437
ENSGALG00000028627	892.352	1086.7	980.701	18.2773	3.02614	27.7101	986.586	16.3378	5.9163	7.92790627313522e-17	2.5153887030531e-15	TIMP3	1	53094947	53127580	-	1051	protein_coding	TIMP metallopeptidase inhibitor 3 [Source:NCBI gene;Acc:396483]	-	999	1093	1013	16	3	28	57.6065	70.1848	63.2861	1.21457	0.200894	1.81628
ENSGALG00000053469	92.8975	139.194	116.174	12.5656	14.122	20.7826	116.088	15.8234	2.86491	7.95203645993111e-17	2.51743803129286e-15	-	2	6376749	6378539	+	1235	lncRNA	-	-	104	140	120	11	14	21	5.10358	7.65044	6.37993	0.710608	0.79783	1.15926
ENSGALG00000042067	953.093	573.676	963.275	290.151	282.439	326.584	830.015	299.725	1.46961	9.25985313301338e-17	2.92496380782502e-15	SPRY1	4	53357901	53358866	-	966	protein_coding	Gallus gallus sprouty RTK signaling antagonist 1 (SPRY1), mRNA. [Source:RefSeq mRNA;Acc:NM_001097524]	-	1067	577	995	254	280	330	66.9415	40.3111	67.6313	20.9778	20.4	23.2897
ENSGALG00000004569	444.836	495.131	440.493	214.758	205.777	203.867	460.153	208.134	1.14491	1.12517051752829e-16	3.54627858245754e-15	UNC5B	6	12473957	12503037	+	3435	protein_coding	Gallus gallus unc-5 netrin receptor B (UNC5B), mRNA. [Source:RefSeq mRNA;Acc:NM_001031225]	Death	498	498	455	188	204	206	8.7864	9.78426	8.69734	4.36652	4.17977	4.08853
ENSGALG00000012888	1926.73	1710.09	1784.24	1047.52	1027.88	1114.34	1807.02	1063.25	0.765219	1.12944296943397e-16	3.55188621248484e-15	PHLPP1	2	67975897	68105942	-	4659	protein_coding	PH domain and leucine rich repeat protein phosphatase 1 [Source:NCBI gene;Acc:420904]	PP2C	2157	1720	1843	917	1019	1126	28.0586	24.915	25.9737	15.7029	15.3933	16.4768
ENSGALG00000004496	4009.78	3560.37	3277.07	2149.86	2147.55	1908.04	3615.74	2068.48	0.806109	1.59504860129409e-16	5.0050798180695e-15	TNIP1	13	13753105	13762545	+	2825	protein_coding	TNFAIP3 interacting protein 1 [Source:NCBI gene;Acc:100858009]	-	4489	3581	3385	1882	2129	1928	96.3029	85.5483	78.6759	53.1502	53.0404	46.5281
ENSGALG00000008318	1535.49	1493.35	1496.71	827.046	950.207	857.035	1508.51	878.096	0.780174	1.76749488623091e-16	5.53400706576825e-15	SLK	6	25039313	25083389	+	5504	protein_coding	STE20 like kinase [Source:NCBI gene;Acc:423878]	Pkinase	1719	1502	1546	724	942	866	18.928	18.4169	18.4431	10.4946	12.0454	10.7267
ENSGALG00000005929	671.72	537.884	567.316	279.871	275.378	226.629	592.307	260.626	1.1865	1.83164184063592e-16	5.72227404861827e-15	-	13	14222792	14240938	-	3030	pseudogene	-	-	752	541	586	245	273	229	15.0412	12.0498	12.6986	6.45101	6.34117	5.15252
ENSGALG00000016245	1526.56	1551.01	1409.58	772.214	865.475	901.569	1495.72	846.419	0.82044	1.91137806431987e-16	5.95831332698049e-15	BCOR	1	113671430	113729288	+	5578	protein_coding	BCL6 corepressor [Source:NCBI gene;Acc:418574]	-	1709	1560	1456	676	858	911	18.5683	18.8743	17.139	9.66879	10.8258	11.1344
ENSGALG00000016397	1005.79	742.697	1161.74	411.238	430.72	384.973	970.077	408.977	1.24648	1.96890252034283e-16	6.12244657491062e-15	-	3	94540125	94542103	+	1976	pseudogene	-	HMG_box	1126	747	1200	360	427	389	34.535	25.5129	39.8746	14.5352	15.2086	13.4211
ENSGALG00000006418	2959.32	2621.81	2598.42	1604.97	1617.97	1714.07	2726.52	1645.67	0.728414	1.97262598475641e-16	6.12244657491062e-15	PDPK1	14	7742569	7773050	+	6609	protein_coding	Gallus gallus 3-phosphoinositide dependent protein kinase 1 (PDPK1), mRNA. [Source:RefSeq mRNA;Acc:NM_001012529]	Pkinase	3313	2637	2684	1405	1604	1732	30.3804	26.9277	26.6654	16.9607	17.0812	17.8665
ENSGALG00000014297	83.9651	88.4873	74.5449	7.9963	6.05227	3.95859	82.3324	6.00239	3.79492	2.05562428537413e-16	6.36617903683475e-15	IRF7	5	16053125	16056590	+	1997	protein_coding	Gallus gallus interferon regulatory factor 7 (IRF7), mRNA. [Source:RefSeq mRNA;Acc:NM_205372]	IRF	94	89	77	7	6	4	2.85271	3.00772	2.53171	0.279656	0.211457	0.136555
ENSGALG00000026182	1077.25	1178.17	1020.39	532.325	598.166	620.509	1091.94	583.667	0.902362	2.31633586149604e-16	7.15803051689211e-15	CTTNBP2NL	26	3457929	3474605	+	5243	protein_coding	CTTNBP2 N-terminal like [Source:NCBI gene;Acc:419870]	-	1206	1185	1054	466	593	627	13.9404	15.2533	13.1997	7.09104	7.96021	8.15294
ENSGALG00000003925	2617.21	3056.29	2076.61	1143.47	1226.59	1356.81	2583.37	1242.29	1.0558	2.83960032578376e-16	8.75604896993842e-15	MYPN	6	11198643	11240977	+	3825	protein_coding	myopalladin [Source:HGNC Symbol;Acc:HGNC:23246]	I-set	2930	3074	2145	1001	1216	1371	46.4242	54.2373	36.8212	20.8789	22.3744	24.4361
ENSGALG00000010471	1676.62	1514.23	1406.67	885.305	881.615	848.128	1532.51	871.682	0.814547	3.272086138212e-16	1.00678486231033e-14	PPP2R2D	6	35730058	35756142	+	3726	protein_coding	protein phosphatase 2 regulatory subunit Bdelta [Source:HGNC Symbol;Acc:HGNC:23732]	-	1877	1523	1453	775	874	857	30.5302	27.5856	25.605	16.5945	16.5089	15.6807
ENSGALG00000035028	173.29	292.306	160.707	51.4048	42.3659	36.617	208.768	43.4626	2.26748	3.42352000261603e-16	1.05110918011353e-14	NAB2	33	6827441	6840335	-	2319	protein_coding	NGFI-A binding protein 2 [Source:HGNC Symbol;Acc:HGNC:7627]	-	194	294	166	45	42	37	5.07002	8.55602	4.70012	1.54816	1.27467	1.08775
ENSGALG00000014115	492.178	500.102	474.377	235.32	210.821	242.464	488.886	229.535	1.0911	3.67149986954082e-16	1.12240744938795e-14	SLAIN2	4	66459339	66485331	-	2136	protein_coding	SLAIN motif family member 2 [Source:NCBI gene;Acc:422766]	-	551	503	490	206	209	245	15.6336	15.8925	15.0625	7.69432	6.88644	7.81973
ENSGALG00000037787	273.333	281.37	258.487	108.521	96.8364	95.9958	271.063	100.451	1.43422	3.85970821411947e-16	1.17741762780184e-14	MEF2D	25	2742938	2796048	-	4542	protein_coding	Gallus gallus myocyte enhancer factor 2D (MEF2D), mRNA. [Source:RefSeq mRNA;Acc:NM_001031600]	SRF-TF	306	283	267	95	96	97	4.08303	4.20499	3.85981	1.66871	1.48756	1.45597
ENSGALG00000017077	970.958	765.564	857.751	388.392	456.947	428.517	864.758	424.619	1.02569	5.04007756570412e-16	1.53420822651754e-14	HSPH1	1	176342901	176364943	+	3392	protein_coding	Gallus gallus heat shock protein family H (Hsp110) member 1 (HSPH1), mRNA. [Source:RefSeq mRNA;Acc:NM_001159698]	HSP70	1087	770	886	340	453	433	19.4215	15.3201	17.1506	7.997	9.39922	8.7028
ENSGALG00000003563	1560.5	1635.52	1518.01	946.99	944.155	808.542	1571.34	899.896	0.804742	5.15171022951278e-16	1.56484571278548e-14	YARS	23	5412996	5417808	-	2334	protein_coding	Gallus gallus tyrosyl-tRNA synthetase (YARS), mRNA. [Source:RefSeq mRNA;Acc:NM_001006314]	-	1747	1645	1568	829	936	817	45.3629	47.5653	44.111	28.3373	28.2244	23.8643
ENSGALG00000036064	403.747	361.903	418.226	174.776	171.481	170.219	394.625	172.159	1.19743	5.7785495831874e-16	1.75151526302314e-14	PAXIP1	2	7745717	7797697	-	3932	protein_coding	PAX interacting protein 1 [Source:HGNC Symbol;Acc:HGNC:8624]	BRCT	452	364	432	153	170	172	6.9668	6.2476	7.21393	3.10443	3.04288	2.98223
ENSGALG00000010214	460.021	405.65	374.661	161.068	187.62	175.168	413.444	174.619	1.24268	5.97325520720955e-16	1.80668776394707e-14	JADE1	4	34551821	34593192	+	3544	protein_coding	jade family PHD finger 1 [Source:NCBI gene;Acc:422502]	-	515	408	387	141	186	177	8.80688	7.76948	7.17	3.17417	3.69376	3.40491
ENSGALG00000030550	5874.87	7673.54	5874.53	3527.51	3652.55	3542.94	6474.31	3574.33	0.856918	6.1115631466533e-16	1.84460441922083e-14	ATP2B1	1	43425751	43483144	-	5625	protein_coding	Gallus gallus ATPase plasma membrane Ca2+ transporting 1 (ATP2B1), mRNA. [Source:RefSeq mRNA;Acc:NM_001168002]	Cation_ATPase_C	6577	7718	6068	3088	3621	3580	70.862	92.5993	70.8312	43.7985	45.306	43.3898
ENSGALG00000029862	89.3245	106.384	102.62	9.13863	12.1045	17.8137	99.4428	13.0189	2.91953	6.46807877485826e-16	1.94808140014019e-14	-	3	27397532	27407370	-	1650	protein_coding	-	-	100	107	106	8	12	18	3.67303	4.37648	4.21817	0.386821	0.511855	0.74373
ENSGALG00000040986	495.751	475.246	382.406	177.061	197.708	195.95	451.134	190.24	1.24486	7.8795188879121e-16	2.36319212794096e-14	FAM76A	23	2233892	2247898	+	2068	protein_coding	Protein FAM76A [Source:UniProtKB/Swiss-Prot;Acc:Q5ZJ65]	-	555	478	395	155	196	198	16.2649	15.5992	12.5415	5.97978	6.67045	6.52742
ENSGALG00000010889	259.934	275.404	279.785	76.536	87.758	113.809	271.708	92.7011	1.54649	8.33794610054486e-16	2.49019664881262e-14	HOOK1	8	26991410	27014272	+	2946	protein_coding	Gallus gallus hook microtubule tethering protein 1 (HOOK1), mRNA. [Source:RefSeq mRNA;Acc:NM_001006542]	-	291	277	289	67	87	115	5.98644	6.3456	6.4412	1.81445	2.07843	2.66129
ENSGALG00000005550	164.357	173.992	89.0667	22.8466	20.1742	24.7412	142.472	22.5873	2.65734	8.42948683269857e-16	2.51226923469924e-14	ST6GAL1	9	5412062	5444046	+	3926	protein_coding	ST6 beta-galactoside alpha-2,6-sialyltransferase 1 [Source:NCBI gene;Acc:396169]	Glyco_transf_29	184	175	92	20	20	25	2.84038	3.00824	1.53865	0.406428	0.358533	0.434127
ENSGALG00000013069	1105.84	1003.19	846.133	472.924	499.313	515.606	985.053	495.948	0.989843	8.51826107452735e-16	2.53342687406507e-14	BPGM	1	62167702	62186545	+	4043	protein_coding	Gallus gallus bisphosphoglycerate mutase (BPGM), mRNA. [Source:RefSeq mRNA;Acc:NM_001030768]	-	1238	1009	874	414	495	521	18.5577	16.8427	14.1942	8.1696	8.6169	8.78538
ENSGALG00000013683	2156.29	2014.33	2121.14	1313.68	1340.58	1314.25	2097.26	1322.84	0.664963	9.27764250065867e-16	2.7479445808967e-14	ARID1B	3	51465143	51563959	+	4726	protein_coding	AT-rich interaction domain 1B [Source:HGNC Symbol;Acc:HGNC:18040]	ARID	2414	2026	2191	1150	1329	1328	30.9565	28.9315	30.4404	19.4137	19.7916	19.1572
ENSGALG00000041522	268.867	297.278	206.209	44.5508	77.6708	82.1407	257.451	68.1208	1.91065	9.27812258466454e-16	2.7479445808967e-14	CLCF1	5	189639	197959	-	3133	protein_coding	cardiotrophin like cytokine factor 1 [Source:NCBI gene;Acc:100858060]	-	301	299	213	39	77	83	5.82257	6.44075	4.46397	0.993135	1.72974	1.80611
ENSGALG00000008401	333.18	450.39	315.606	99.3826	119.028	147.457	366.392	121.956	1.58275	9.75450342372347e-16	2.88304265092043e-14	ASB13	1	1752992	1763231	+	2913	protein_coding	ankyrin repeat and SOCS box containing 13 [Source:NCBI gene;Acc:416691]	SOCS_box	373	453	326	87	118	149	7.76027	10.495	7.34816	2.38277	2.85096	3.48716
ENSGALG00000037289	690.479	763.576	688.33	362.118	355.067	394.869	714.128	370.685	0.945158	1.06790901300463e-15	3.14977884042731e-14	ATL2	3	16526269	16562752	-	1997	protein_coding	atlastin GTPase 2 [Source:NCBI gene;Acc:100859117]	-	773	768	711	317	352	399	23.459	25.9543	23.3772	12.6644	12.4055	13.6214
ENSGALG00000047058	505.577	556.774	513.101	194.196	248.143	261.267	525.151	234.535	1.15955	1.25284396501076e-15	3.68760643089738e-14	-	14	1482445	1504532	+	4269	pseudogene	-	Pkinase_Tyr	566	560	530	170	246	264	8.03524	8.85294	8.15176	3.17707	4.05563	4.21604
ENSGALG00000028935	585.969	588.59	568.284	253.597	227.969	313.718	580.948	265.095	1.13084	1.30969562612535e-15	3.84699461644984e-14	BCL10	8	16678843	16686682	+	2839	protein_coding	Gallus gallus B-cell CLL/lymphoma 10 (BCL10), mRNA. [Source:RefSeq mRNA;Acc:NM_001201487]	CARD	656	592	587	222	226	317	14.0038	14.0728	13.5761	6.23867	5.60264	7.61238
ENSGALG00000013865	480.566	481.212	486.962	193.054	247.135	225.64	482.913	221.943	1.11914	1.51027432703096e-15	4.4270304656138e-14	IFNGR1	3	54895190	54914161	+	2324	protein_coding	interferon gamma receptor 1 [Source:HGNC Symbol;Acc:HGNC:5439]	-	538	484	503	169	245	228	14.0299	14.0551	14.2113	5.80169	7.41958	6.68845
ENSGALG00000012124	367.124	201.831	282.69	77.6784	76.6621	85.1097	283.881	79.8167	1.83136	1.52570578160907e-15	4.46308101946669e-14	PELI2	5	56146220	56210990	-	2112	protein_coding	pellino E3 ubiquitin protein ligase family member 2 [Source:NCBI gene;Acc:776013]	-	411	203	292	68	76	86	11.7939	6.48676	9.07801	2.56873	2.53261	2.77608
ENSGALG00000047909	384.989	609.469	445.333	85.6747	170.472	156.364	479.93	137.504	1.79808	1.63163509679539e-15	4.7631708174072e-14	-	3	87015963	87022349	+	1911	protein_coding	-	-	431	613	460	75	169	158	13.6686	21.6484	15.8052	3.13116	6.22408	5.63668
ENSGALG00000001231	468.06	481.212	399.832	195.338	195.69	213.764	449.701	201.597	1.15684	1.79940858268628e-15	5.24220340878297e-14	SAMHD1	20	630016	655765	-	3688	protein_coding	Gallus gallus SAM and HD domain containing deoxynucleoside triphosphate triphosphohydrolase 1 (SAMHD1), mRNA. [Source:RefSeq mRNA;Acc:NM_001030845]	HD	524	484	413	171	194	216	8.6109	8.85686	7.35294	3.69921	3.7022	3.99291
ENSGALG00000031973	988.822	865.983	805.472	395.246	481.156	458.207	886.759	444.869	0.994245	1.98873893907595e-15	5.78195406654613e-14	ANKRD52	33	6965630	6981019	+	4112	protein_coding	Gallus gallus ankyrin repeat domain 52 (ANKRD52), mRNA. [Source:RefSeq mRNA;Acc:NM_001012939]	-	1107	871	832	346	477	463	16.3156	14.2952	13.2853	6.71316	8.16422	7.67635
ENSGALG00000016906	1041.52	667.135	1067.83	322.137	313.71	423.569	925.497	353.138	1.38949	2.12922876403579e-15	6.17779897605986e-14	SPRY2	1	154055398	154060716	+	1854	protein_coding	Gallus gallus sprouty RTK signaling antagonist 2 (SPRY2), mRNA. [Source:RefSeq mRNA;Acc:NM_204800]	-	1166	671	1103	282	311	428	38.1151	24.4252	39.0632	12.1351	11.8059	15.7384
ENSGALG00000004998	984.356	897.798	893.571	517.475	535.626	500.762	925.242	517.954	0.837444	2.675530959943e-15	7.74707602750976e-14	RAF1	12	5353662	5392350	-	3205	protein_coding	Raf-1 proto-oncogene, serine/threonine kinase [Source:NCBI gene;Acc:396245]	Pkinase_Tyr	1102	903	923	453	531	506	20.8383	19.0145	18.9093	11.2765	11.6605	10.7634
ENSGALG00000006043	2049.1	1906.95	2194.72	1070.36	1294.18	1166.79	2050.26	1177.11	0.799975	2.68575594720137e-15	7.76090856467153e-14	RBBP6	14	7172489	7203850	+	6409	protein_coding	RB binding protein 6, ubiquitin ligase [Source:NCBI gene;Acc:416569]	U-box	2294	1918	2267	937	1283	1179	21.6926	20.1969	23.2254	11.6642	14.0892	12.5415
ENSGALG00000014652	854.836	946.516	825.803	492.344	484.182	440.393	875.718	472.306	0.891219	2.81641782160576e-15	8.1220016774485e-14	KIAA0907	25	3654868	3663616	-	2910	protein_coding	Gallus gallus KIAA0907 (KIAA0907), mRNA. [Source:RefSeq mRNA;Acc:NM_001031328]	-	957	952	853	431	480	445	19.9309	22.0785	19.2468	11.8165	11.6091	10.4254
ENSGALG00000007144	868.234	888.85	787.078	372.399	487.208	416.642	848.054	425.416	0.99381	2.90115872203996e-15	8.34947619276388e-14	SIK3	24	5145236	5215773	-	4285	protein_coding	SIK family kinase 3 [Source:HGNC Symbol;Acc:HGNC:29165]	Pkinase	972	894	813	326	483	421	13.7475	14.0803	12.4578	6.06975	7.93315	6.6982
ENSGALG00000009946	2451.06	2453.78	2495.8	1369.65	1494.91	1637.87	2466.88	1500.81	0.716235	3.02671383366115e-15	8.69325912789047e-14	HECTD1	5	34548447	34599123	-	8075	protein_coding	HECT domain E3 ubiquitin protein ligase 1 [Source:NCBI gene;Acc:423310]	HECT	2744	2468	2578	1199	1482	1655	20.5944	20.6266	20.9625	11.8462	12.9168	13.9728
ENSGALG00000006054	88.4313	82.5219	87.1304	10.281	3.02614	11.8758	86.0279	8.39429	3.36386	3.14098838382344e-15	9.00332404747459e-14	CALCB	5	10769515	10802866	+	3215	protein_coding	Gallus gallus calcitonin related polypeptide beta (CALCB), transcript variant 3, mRNA. [Source:RefSeq mRNA;Acc:NM_001271965]	-	99	83	90	9	3	12	1.86622	1.7423	1.83808	0.22334	0.0656734	0.254464
ENSGALG00000016890	1152.29	1361.11	1063.96	667.12	586.062	624.468	1192.45	625.883	0.93035	3.3173320063408e-15	9.48970115709459e-14	MBNL2	1	146761697	146853286	-	5026	protein_coding	Gallus gallus muscleblind like splicing regulator 2 (MBNL2), transcript variant 5, mRNA. [Source:RefSeq mRNA;Acc:NM_001163374]	-	1290	1369	1099	584	581	631	15.5552	18.3826	14.3574	9.27031	8.13585	8.55921
ENSGALG00000008930	309.063	344.007	288.499	82.2477	108.941	134.592	313.856	108.594	1.52562	3.35440265493513e-15	9.57651707859838e-14	B3GNT2	3	9676896	9693979	+	2831	protein_coding	Gallus gallus UDP-GlcNAc:betaGal beta-1,3-N-acetylglucosaminyltransferase 2 (B3GNT2), mRNA. [Source:RefSeq mRNA;Acc:NM_001008457]	Galactosyl_T	346	346	298	72	108	136	7.40704	8.24825	6.91159	2.02907	2.68493	3.27511
ENSGALG00000009621	61491.9	52722.5	57152.7	37078.8	34324.5	29179.8	57122.4	33527.7	0.768747	3.57192665766323e-15	1.01771334330141e-13	ACTB	14	4573328	4577556	-	1928	protein_coding	Gallus gallus actin, beta (ACTB), mRNA. [Source:RefSeq mRNA;Acc:NM_205518]	Actin	68841	53028	59035	32459	34028	29485	2163.96	1856.2	2010.5	1343.17	1242.16	1042.61
ENSGALG00000006025	2167.01	3003.6	2043.69	903.582	895.737	1279.61	2404.77	1026.31	1.22773	3.57988461400111e-15	1.01794483455209e-13	XIRP1	2	5035589	5057115	-	9033	protein_coding	Gallus gallus xin actin-binding repeat containing 1 (XIRP1), mRNA. [Source:RefSeq mRNA;Acc:NM_204348]	-	2426	3021	2111	791	888	1293	16.2767	22.5707	15.3447	6.98632	6.91879	9.75873
ENSGALG00000038721	996.862	860.017	776.429	478.636	414.581	426.538	877.769	439.918	0.998233	3.74106676075861e-15	1.05984486698257e-13	MAP1LC3A	20	1406123	1432543	-	1411	protein_coding	microtubule associated protein 1 light chain 3 alpha [Source:NCBI gene;Acc:419142]	-	1116	865	802	419	411	431	47.9342	41.3728	37.3206	23.6914	20.5005	20.8246
ENSGALG00000016327	994.182	855.046	884.858	509.479	508.391	464.145	911.362	494.005	0.884554	3.74211686152065e-15	1.05984486698257e-13	-	1	119617268	119631662	-	2413	protein_coding	zinc finger protein X-linked [Source:NCBI gene;Acc:418596]	Zfx_Zfy_act	1113	860	914	446	504	469	27.9541	24.0529	24.8708	14.7463	14.7002	13.2508
ENSGALG00000016053	766.404	721.818	717.374	395.246	413.572	395.859	735.199	401.559	0.872589	4.23030095560644e-15	1.19573149630098e-13	DYRK1A	1	108470896	108524230	+	3340	protein_coding	dual specificity tyrosine phosphorylation regulated kinase 1A [Source:HGNC Symbol;Acc:HGNC:3091]	Pkinase	858	726	741	346	410	400	15.5686	14.6695	14.5671	8.26483	8.63946	8.1647
ENSGALG00000002728	3340.74	3698.57	2763.97	1751.19	1707.75	1922.88	3267.76	1793.94	0.865002	4.33466454340293e-15	1.22280457594689e-13	SLC16A3	18	4866126	4876014	-	3282	protein_coding	solute carrier family 16 member 3 [Source:HGNC Symbol;Acc:HGNC:10924]	MFS_1	3740	3720	2855	1533	1693	1943	69.0624	76.4944	57.1175	37.2656	36.3051	40.3609
ENSGALG00000054345	138.453	150.13	182.974	31.9852	35.3049	46.5134	157.186	37.9345	2.045	4.48152199972137e-15	1.26173443494132e-13	-	Z	34447841	34452877	-	1834	protein_coding	-	-	155	151	189	28	35	47	5.12201	5.55652	6.7665	1.21804	1.34313	1.74713
ENSGALG00000004192	801.241	876.919	749.322	435.227	450.894	401.797	809.161	429.306	0.91456	4.51837687633619e-15	1.26960151834882e-13	SLTM	10	7339296	7345988	+	1478	protein_coding	SAFB like transcription modulator [Source:HGNC Symbol;Acc:HGNC:20709]	-	897	882	774	381	447	406	36.7812	40.2735	34.3849	20.5662	21.2854	18.7274
ENSGALG00000014540	994.182	1205.02	917.774	534.61	503.347	555.192	1038.99	531.05	0.967939	5.12671409377374e-15	1.43487561846563e-13	KANSL3	22	3763729	3785186	+	3587	protein_coding	KAT8 regulatory NSL complex subunit 3 [Source:NCBI gene;Acc:426585]	-	1113	1212	948	468	499	561	18.8049	22.8032	17.3532	10.4092	9.79081	10.6625
ENSGALG00000007291	3804.33	2664.56	3734.02	1779.75	1802.57	1565.62	3400.97	1715.98	0.987254	6.2414143867607e-15	1.73662479206627e-13	C16orf72	14	10259730	10273380	-	2113	protein_coding	chromosome 16 open reading frame 72 [Source:NCBI gene;Acc:416639]	-	4259	2680	3857	1558	1787	1582	122.156	85.5974	119.854	58.8264	59.5216	51.0427
ENSGALG00000004573	1062.96	913.706	1060.09	575.734	572.949	522.534	1012.25	557.072	0.862511	6.92957577632557e-15	1.92434184229111e-13	LRRC8A	17	5668179	5684619	+	4477	protein_coding	leucine rich repeat containing 8 family member A [Source:NCBI gene;Acc:417201]	-	1190	919	1095	504	568	528	16.109	13.8533	16.0594	8.98147	8.92916	8.04032
ENSGALG00000017248	1081.72	1000.2	945.849	597.438	567.905	546.285	1009.26	570.543	0.82393	8.84644941903232e-15	2.44845699585304e-13	RAB30	1	190343744	190384017	-	2458	protein_coding	RAB30, member RAS oncogene family [Source:NCBI gene;Acc:419020]	Ras	1211	1006	977	523	563	552	29.8587	27.6211	26.0984	16.9756	16.1204	15.3103
ENSGALG00000007037	1623.92	1504.28	1418.29	934.425	858.414	911.465	1515.5	901.435	0.750122	8.85129406755802e-15	2.44845699585304e-13	PPP6R3	5	16683896	16735572	+	4723	protein_coding	Gallus gallus protein phosphatase 6 regulatory subunit 3 (PPP6R3), mRNA. [Source:RefSeq mRNA;Acc:NM_001031183]	-	1818	1513	1465	818	851	921	23.3284	21.6195	20.3667	13.8178	12.6812	13.2944
ENSGALG00000049875	112.549	111.355	60.0232	12.5656	6.05227	9.89647	94.6423	9.50479	3.32773	9.45967728238905e-15	2.61167756908749e-13	-	15	11063694	11063864	-	171	protein_coding	-	-	126	112	62	11	6	10	44.6563	44.2026	23.8066	5.13217	2.46947	3.98686
ENSGALG00000001918	259.041	248.56	267.2	103.952	100.871	95.9958	258.267	100.273	1.36609	1.00682534789397e-14	2.77431990446761e-13	DNAJB5	Z	8525124	8538233	+	2922	protein_coding	DnaJ heat shock protein family (Hsp40) member B5 [Source:NCBI gene;Acc:427409]	DnaJ_C	290	250	276	91	100	97	6.01487	5.77411	6.20198	2.48465	2.40863	2.26318
ENSGALG00000012620	910.217	707.899	930.359	390.676	393.398	454.248	849.492	412.774	1.04093	1.15099250494404e-14	3.1654515879214e-13	PTCH1	Z	41783741	41851352	-	4546	protein_coding	Gallus gallus patched 1 (PTCH1), mRNA. [Source:RefSeq mRNA;Acc:NM_204960]	-	1019	712	961	342	390	459	13.5848	10.57	13.8802	6.00207	6.03788	6.88351
ENSGALG00000002150	916.47	833.173	861.623	496.913	473.086	505.71	870.422	491.903	0.823795	1.22007702219695e-14	3.34898213067779e-13	CPEB1	10	1793936	1820488	-	3932	protein_coding	cytoplasmic polyadenylation element binding protein 1 [Source:NCBI gene;Acc:415326]	-	1026	838	890	435	469	511	15.814	14.3832	14.862	8.82632	8.39477	8.86001
ENSGALG00000039583	309.063	305.232	273.977	132.51	113.984	108.861	296.09	118.452	1.32485	1.22316565728174e-14	3.35100345262224e-13	cmi9	12	15882966	15968266	+	3033	protein_coding	Gallus gallus melanogenesis associated transcription factor (MITF), mRNA. [Source:RefSeq mRNA;Acc:NM_205029]	HLH	346	307	283	116	113	110	6.91372	6.83111	6.12655	3.05133	2.62214	2.47256
ENSGALG00000002967	317.102	318.157	268.168	118.802	105.915	130.633	301.142	118.45	1.34611	1.45346078770075e-14	3.96666712290899e-13	ZNF365	6	8889016	8904914	-	3378	protein_coding	Gallus gallus zinc finger protein 365 (ZNF365), mRNA. [Source:RefSeq mRNA;Acc:NM_001199547]	-	355	320	277	104	105	132	6.36909	6.39316	5.38421	2.45628	2.18766	2.66404
ENSGALG00000003999	5361.26	4668.95	5446.62	2866.1	3408.44	3067.91	5158.94	3114.15	0.728073	1.62412231065501e-14	4.42394769361211e-13	NAV2	5	1958644	2261543	+	8784	protein_coding	neuron navigator 2 [Source:HGNC Symbol;Acc:HGNC:15997]	CH	6002	4696	5626	2509	3379	3100	41.4106	36.0796	42.0542	22.7883	27.0736	24.06
ENSGALG00000012658	925.402	902.769	960.371	532.325	546.722	546.285	929.514	541.778	0.778529	1.68684795419375e-14	4.57730208675127e-13	TCP11L2	1	53881515	53897895	-	4217	protein_coding	t-complex 11 like 2 [Source:NCBI gene;Acc:425052]	-	1036	908	992	466	542	552	14.889	14.5314	15.4458	8.8163	9.04576	8.92405
ENSGALG00000004294	883.42	1052.9	818.058	461.501	509.4	429.507	918.126	466.803	0.975571	2.2569397015169e-14	6.10101764474568e-13	CGNL1	10	7768069	7808270	-	3903	protein_coding	cingulin like 1 [Source:NCBI gene;Acc:415405]	Myosin_tail_1	989	1059	845	404	505	434	15.357	18.3115	14.2154	8.25823	9.10631	7.58085
ENSGALG00000035492	599.368	528.935	427.907	222.754	214.856	245.433	518.737	227.681	1.18814	2.34010884998318e-14	6.31386187061749e-13	ELMO1	2	46322705	46587483	+	3654	protein_coding	Gallus gallus engulfment and cell motility 1 (ELMO1), mRNA. [Source:RefSeq mRNA;Acc:NM_001030994]	-	671	532	442	195	213	248	11.1292	9.82581	7.94247	4.25765	4.10261	4.62711
ENSGALG00000030024	1529.24	1557.97	1331.16	791.634	832.188	913.445	1472.79	845.755	0.799604	2.39150987268951e-14	6.44034964959069e-13	USP15	1	33026379	33090152	+	4696	protein_coding	Gallus gallus ubiquitin specific peptidase 15 (USP15), transcript variant 1, mRNA. [Source:RefSeq mRNA;Acc:NM_204840]	UCH	1712	1567	1375	693	825	923	22.0945	22.5199	19.2254	11.7736	12.3645	13.3999
ENSGALG00000028005	150.065	118.314	149.09	41.1238	21.183	28.6998	139.157	30.3355	2.20855	2.50443724661121e-14	6.73173830475911e-13	GADD45G	Z	43742056	43743702	+	1480	protein_coding	growth arrest and DNA damage inducible gamma [Source:NCBI gene;Acc:429929]	-	168	119	154	36	21	29	6.87949	5.42639	6.8322	1.94064	0.998636	1.33587
ENSGALG00000006723	2029.45	2879.32	2105.65	1039.52	1249.79	1206.38	2338.14	1165.23	1.00399	2.7412618089117e-14	7.354428574342e-13	-	2	10454430	10459537	-	2202	protein_coding	isopentenyl-diphosphate delta isomerase 1 [Source:NCBI gene;Acc:420459]	NUDIX	2272	2896	2175	910	1239	1219	62.5316	88.7578	64.855	32.9707	39.6008	37.741
ENSGALG00000009483	1052.24	1013.13	1047.5	644.273	587.071	613.581	1037.62	614.975	0.755458	3.10570879348776e-14	8.31652772030575e-13	MARK1	3	18746271	18800385	-	2756	protein_coding	microtubule affinity regulating kinase 1 [Source:NCBI gene;Acc:421342]	Pkinase	1178	1019	1082	564	582	620	25.9045	24.9529	25.778	16.3269	14.8625	15.337
ENSGALG00000000616	206.34	185.923	129.728	1.14233	0	0.989647	173.997	0.710659	7.96742	3.46072953411627e-14	9.24982231576367e-13	ELF3	26	323882	327166	+	1373	protein_coding	E74 like ETS transcription factor 3 [Source:NCBI gene;Acc:421177]	Ets	231	187	134	1	0	1	10.1965	9.19171	6.4082	0.0581077	0	0.0496542
ENSGALG00000001907	2679.74	2701.35	2645.86	1790.03	1793.49	1796.21	2675.65	1793.24	0.577295	3.49367914115305e-14	9.32040319192254e-13	WAPL	6	2968233	3091445	-	6185	protein_coding	Gallus gallus WAPL cohesin release factor (WAPL), mRNA. [Source:RefSeq mRNA;Acc:NM_001199511]	-	3000	2717	2733	1567	1778	1815	29.3961	29.6466	29.0136	20.2131	20.2321	20.0062
ENSGALG00000032366	806.6	755.622	734.8	383.822	410.546	451.279	765.674	415.216	0.881872	3.50953659249694e-14	9.34520715826381e-13	MEF2A	10	17440756	17515525	+	2497	protein_coding	myocyte enhancer factor 2A [Source:NCBI gene;Acc:395670]	SRF-TF	903	760	759	336	407	456	21.9168	20.5409	19.9584	10.7356	11.4716	12.4501
ENSGALG00000033965	634.204	660.175	651.542	364.403	360.11	322.625	648.64	349.046	0.894756	3.80679698314321e-14	1.0117841384675e-12	SCAF4	1	106003474	106047070	-	3405	protein_coding	SR-related CTD associated factor 4 [Source:NCBI gene;Acc:418492]	RRM_1	710	664	673	319	357	326	12.6372	13.1606	12.9778	7.47442	7.37905	6.5272
ENSGALG00000040465	5914.18	4554.61	4701.17	3110.56	2783.04	2663.14	5056.65	2852.25	0.826514	3.90317587507702e-14	1.03546822190591e-12	ZEB2	7	33308256	33416501	-	4500	protein_coding	Gallus gallus zinc finger E-box binding homeobox 2 (ZEB2), mRNA. [Source:RefSeq mRNA;Acc:NM_001318466]	-	6621	4581	4856	2723	2759	2691	89.1701	68.7026	70.8546	48.2769	43.1508	40.7688
ENSGALG00000016444	1014.73	825.219	891.635	527.756	470.06	465.134	910.527	487.65	0.902522	4.50321518020362e-14	1.19243129102566e-12	ODC1	3	96780811	96788676	-	2157	protein_coding	ornithine decarboxylase 1 [Source:NCBI gene;Acc:421937]	-	1136	830	921	462	466	470	31.9181	25.9689	28.0357	17.0882	15.205	14.8551
ENSGALG00000016451	1112.98	1179.17	1120.11	628.281	723.247	651.188	1137.42	667.572	0.767947	4.63584468516433e-14	1.22527353218647e-12	ROCK2	3	97177532	97270178	-	4500	protein_coding	Rho associated coiled-coil containing protein kinase 2 [Source:NCBI gene;Acc:374182]	Pkinase	1246	1186	1157	550	717	658	16.7808	17.7868	16.8819	9.75112	11.2139	9.96874
ENSGALG00000002145	1168.36	1072.78	1213.05	685.397	605.227	695.722	1151.4	662.116	0.798704	4.78472001603704e-14	1.26228002497155e-12	CAMSAP2	8	1766235	1826011	-	5837	protein_coding	calmodulin regulated spectrin associated protein family member 3 [Source:NCBI gene;Acc:424345]	-	1308	1079	1253	600	600	703	13.5808	12.4755	14.0949	8.20098	7.23454	8.21093
ENSGALG00000044388	100.937	202.825	91.971	21.7042	20.1742	15.8344	131.911	19.2376	2.78018	4.80098055351688e-14	1.26422863152313e-12	-	13	11214539	11255733	+	1418	protein_coding	serine protease inhibitor Kazal-type 5-like [Source:NCBI gene;Acc:101749151]	-	113	204	95	19	20	16	4.82959	9.70911	4.39895	1.06901	0.992666	0.769255
ENSGALG00000011992	2026.77	1702.14	2112.43	949.275	1031.91	1202.42	1947.11	1061.2	0.875049	5.01235496319912e-14	1.31745403700617e-12	EP300	1	49780325	49836356	-	7353	protein_coding	E1A binding protein p300 [Source:NCBI gene;Acc:418000]	KIX	2269	1712	2182	831	1023	1215	18.7016	15.7132	19.4846	9.01655	9.79175	11.2652
ENSGALG00000029646	596.688	491.154	457.919	228.466	251.169	242.464	515.254	240.7	1.09809	5.92481676815529e-14	1.55441877862137e-12	CNNM4	22	3730269	3740099	-	3087	protein_coding	cyclin and CBS domain divalent metal cation transport mediator 4 [Source:HGNC Symbol;Acc:HGNC:105]	-	668	494	473	200	249	245	13.1144	10.7998	10.0607	5.16889	5.67691	5.41073
ENSGALG00000041123	482.352	487.177	448.238	215.9	251.169	231.577	472.589	232.882	1.01971	6.0665226067601e-14	1.5886706076453e-12	DSTYK	26	2026552	2046592	-	3271	protein_coding	dual serine/threonine and tyrosine protein kinase [Source:HGNC Symbol;Acc:HGNC:29043]	Pkinase	540	490	463	189	249	234	10.0051	10.1098	9.29399	4.60983	5.35757	4.8771
ENSGALG00000038494	501.111	599.526	408.545	228.466	175.516	124.696	503.061	176.226	1.51703	6.1296661816592e-14	1.60226099860398e-12	CMIP	11	15556046	15651941	+	2485	protein_coding	c-Maf inducing protein [Source:HGNC Symbol;Acc:HGNC:24319]	-	561	603	422	200	174	126	13.6819	16.3763	11.1503	6.42107	4.92802	3.45677
ENSGALG00000012823	573.463	528.935	608.945	292.436	295.553	302.832	570.448	296.94	0.941792	6.20333929056145e-14	1.61854892918202e-12	TRIM24	1	56379268	56436811	-	3498	protein_coding	tripartite motif containing 24 [Source:HGNC Symbol;Acc:HGNC:11812]	Bromodomain	642	532	629	256	293	306	11.123	10.264	11.8068	5.83881	5.89518	5.96387
ENSGALG00000004304	5587.25	6272.66	5113.59	3444.12	3696.93	3374.7	5657.83	3505.25	0.690643	6.61511666387521e-14	1.71968890499209e-12	TCF12	10	7853621	8005950	-	6272	protein_coding	Gallus gallus transcription factor 12 (TCF12), mRNA. [Source:RefSeq mRNA;Acc:NM_205375]	HLH	6255	6309	5282	3015	3665	3410	60.4407	67.886	55.296	38.3518	41.1261	37.0659
ENSGALG00000047646	818.213	865.983	733.832	426.089	453.921	451.279	806.009	443.763	0.860357	7.44357734723926e-14	1.93153375025083e-12	CCNT1	33	3361792	3370670	-	3074	protein_coding	cyclin T1 [Source:NCBI gene;Acc:100859215]	-	916	871	758	373	450	456	18.0593	19.1223	16.1908	9.68075	10.3029	10.1132
ENSGALG00000005181	2549.32	2643.68	2560.67	1723.77	1750.12	1589.37	2584.56	1687.75	0.614974	7.71603557641338e-14	1.998593505847e-12	-	6	16782708	16809817	-	4342	protein_coding	SEC24 homolog C, COPII coat complex component [Source:NCBI gene;Acc:423742]	-	2854	2659	2645	1509	1735	1606	39.8357	41.3289	39.9979	27.727	28.1228	25.2164
ENSGALG00000006157	767.298	661.169	763.843	290.151	344.98	413.673	730.77	349.601	1.06169	7.87166129974769e-14	2.03520302860627e-12	-	4	4132552	4164537	+	2700	protein_coding	integrator complex subunit 6 like [Source:NCBI gene;Acc:422239]	-	859	665	789	254	342	418	19.2814	16.622	19.1873	7.5054	8.9148	10.5545
ENSGALG00000016065	1606.05	1221.92	1302.12	667.12	791.839	729.37	1376.7	729.443	0.916193	8.53396252488228e-14	2.19845985767582e-12	-	1	109272435	109323160	-	6988	protein_coding	-	Bromodomain	1798	1229	1345	584	785	737	15.5936	11.8693	12.6378	6.66752	7.90617	7.19021
ENSGALG00000016543	511.83	519.987	452.11	196.481	229.986	263.246	494.642	229.904	1.10275	8.74079813726295e-14	2.2476788856218e-12	NHS	1	122350876	122496961	-	4429	protein_coding	NHS actin remodeling regulator [Source:HGNC Symbol;Acc:HGNC:7820]	-	573	523	467	172	228	266	7.84074	7.96932	6.9233	3.09832	3.62309	4.09452
ENSGALG00000036005	1188.91	923.648	1137.54	546.033	588.079	610.612	1083.36	581.575	0.897292	1.03478942255374e-13	2.65614596643253e-12	TIAM2	3	50592818	50678098	+	5725	protein_coding	Gallus gallus T cell lymphoma invasion and metastasis 2 (TIAM2), mRNA. [Source:RefSeq mRNA;Acc:NM_001267535]	RhoGEF	1331	929	1175	478	583	617	14.09	10.9513	13.4761	6.66126	7.16708	7.34745
ENSGALG00000053317	520.762	605.492	429.843	182.773	207.795	257.308	518.699	215.959	1.26155	1.08306970150693e-13	2.77507391504816e-12	-	23	4299342	4306222	-	1830	lncRNA	-	-	583	609	444	160	206	260	19.3075	22.4591	15.9307	6.97546	7.92256	9.6861
ENSGALG00000007619	1007.58	860.017	810.313	488.917	344.98	452.269	892.637	428.722	1.05972	1.11707284061722e-13	2.85705918984433e-12	-	14	12796696	12802141	+	964	protein_coding	-	-	1128	865	837	428	342	457	70.9154	60.557	57.0099	35.4218	24.9688	32.3196
ENSGALG00000014944	51.8082	102.407	76.4812	3.42699	9.07841	2.96894	76.8987	5.15811	3.88513	1.17601712899664e-13	3.00242652682546e-12	GCNT4	Z	24089346	24107538	+	3590	protein_coding	glucosaminyl (N-acetyl) transferase 4, core 2 [Source:NCBI gene;Acc:427207]	-	58	103	79	3	9	3	0.979134	1.93628	1.44489	0.0666701	0.17644	0.056971
ENSGALG00000010133	192.941	142.176	175.229	45.6931	57.4966	34.6377	170.115	45.9425	1.89045	1.34845446002489e-13	3.43650845036038e-12	PTCH2	8	21151297	21166349	-	4369	protein_coding	patched 2 [Source:HGNC Symbol;Acc:HGNC:9586]	-	216	143	181	40	57	35	2.99626	2.20892	2.72018	0.730436	0.91821	0.546151
ENSGALG00000016217	1182.66	1288.53	1289.53	630.565	695.003	799.635	1253.57	708.401	0.821941	1.51757078325924e-13	3.86059167469841e-12	-	1	112149411	112296680	-	4674	protein_coding	lysine demethylase 6A [Source:NCBI gene;Acc:418556]	JmjC	1324	1296	1332	552	689	808	17.1675	18.7129	18.7119	9.42225	10.3748	11.7855
ENSGALG00000013907	397.494	285.347	282.69	85.6747	131.133	118.758	321.844	111.855	1.5218	1.53932367126571e-13	3.90894920157778e-12	KDR	4	65185439	65213106	+	5308	protein_coding	Gallus gallus kinase insert domain receptor (KDR), mRNA. [Source:RefSeq mRNA;Acc:NM_001004368]	Pkinase_Tyr	445	287	292	75	130	120	5.08086	3.64902	3.61205	1.12729	1.7237	1.54126
ENSGALG00000033102	1812.39	1810.51	1551.89	1017.81	1085.37	1034.18	1724.93	1045.79	0.721836	1.61376174195415e-13	4.08341914314011e-12	LRRFIP2	2	48965796	49016357	+	3007	protein_coding	LRR binding FLII interacting protein 2 [Source:NCBI gene;Acc:420759]	-	2029	1821	1603	891	1076	1045	40.8938	40.8697	35.0027	23.64	25.1842	23.6924
ENSGALG00000029896	975.424	891.833	984.574	500.34	554.792	577.954	950.61	544.362	0.803348	1.66304544387914e-13	4.20066407686211e-12	-	13	17179403	17281757	-	4846	protein_coding	-	RA	1092	897	1017	438	550	584	13.6568	12.4921	13.7797	7.21099	7.98783	8.21592
ENSGALG00000001644	1266.62	1296.49	1165.61	740.229	777.717	648.219	1242.91	722.055	0.783969	1.76772235838197e-13	4.45368754839627e-12	SIN3A	10	3113239	3133530	-	3850	protein_coding	Gallus gallus SIN3 transcription regulator family member A (SIN3A), mRNA. [Source:RefSeq mRNA;Acc:NM_001293184]	PAH	1418	1304	1204	648	771	655	22.3215	22.8582	20.5337	13.4282	14.0943	11.5986
ENSGALG00000010733	1246.08	1011.14	1176.26	565.453	660.707	662.074	1144.49	629.411	0.861992	1.76947013364614e-13	4.45368754839627e-12	CEP170	3	35325057	35413252	+	9068	protein_coding	centrosomal protein 170 [Source:NCBI gene;Acc:421499]	FHA	1395	1017	1215	495	655	669	9.32333	7.56894	8.79765	4.3551	5.08369	5.02969
ENSGALG00000002070	970.064	1060.85	966.18	527.756	598.166	427.528	999.033	517.817	0.94837	1.80477688026785e-13	4.53454169952307e-12	SAP130	9	1655080	1674567	-	3961	protein_coding	Gallus gallus Sin3A associated protein 130 (SAP130), mRNA. [Source:RefSeq mRNA;Acc:NM_001031301]	-	1086	1067	998	462	593	432	16.6163	18.1796	16.5435	9.30553	10.5366	7.43542
ENSGALG00000003026	611.873	665.146	610.881	281.013	317.744	364.19	629.3	320.982	0.968891	1.88632900889911e-13	4.72826280489964e-12	-	14	1142254	1156542	+	4926	protein_coding	-	SAP	685	669	631	246	315	368	8.42761	9.16552	8.41079	3.98423	4.50055	5.09308
ENSGALG00000003861	2224.18	2374.24	1872.34	1306.82	1255.85	1264.77	2156.92	1275.81	0.75771	1.88851715287652e-13	4.72826280489964e-12	-	6	11141114	11168922	-	3171	protein_coding	HECT and RLD domain containing E3 ubiquitin protein ligase 4 [Source:NCBI gene;Acc:423683]	HECT	2490	2388	1934	1144	1245	1278	47.5895	50.8234	40.0463	28.7829	27.6327	27.4765
ENSGALG00000029095	1140.67	931.602	1004.9	542.606	609.262	568.058	1025.73	573.309	0.839241	2.17337030811628e-13	5.43190059814466e-12	PDZD8	6	30113636	30163671	-	5690	protein_coding	PDZ domain containing 8 [Source:NCBI gene;Acc:428984]	C1_1	1277	937	1038	475	604	574	13.6015	11.1135	11.9781	6.66017	7.47092	6.87743
ENSGALG00000012050	1033.48	620.405	883.89	311.856	327.832	410.704	845.927	350.13	1.2722	2.18960310457152e-13	5.46288718524095e-12	TNRC6B	1	50120269	50164133	-	5418	protein_coding	trinucleotide repeat containing 6B [Source:HGNC Symbol;Acc:HGNC:29190]	-	1157	624	913	273	325	415	12.942	7.77268	11.0645	4.02002	4.22176	5.22199
ENSGALG00000027374	108.976	101.412	101.652	14.8503	25.2178	21.7722	104.014	20.6134	2.32623	2.27749346569753e-13	5.67223285180542e-12	KLF9	Z	35032928	35045290	-	904	protein_coding	Kruppel like factor 9 [Source:NCBI gene;Acc:770238]	-	122	102	105	13	25	22	8.17899	7.61478	7.62645	1.14731	1.94635	1.65913
ENSGALG00000012030	1208.56	1100.62	1110.43	675.116	655.663	721.453	1139.87	684.077	0.736712	2.35908588478102e-13	5.86518979312223e-12	QSER1	5	5858774	5892293	+	6982	protein_coding	glutamine and serine rich 1 [Source:HGNC Symbol;Acc:HGNC:26154]	-	1353	1107	1147	591	650	729	11.7443	10.7002	10.7866	6.75323	6.55214	7.11827
ENSGALG00000003120	2855.7	3084.13	2849.17	1848.29	1707.75	2008.98	2929.67	1855.01	0.659128	2.54063818770545e-13	6.30556300035747e-12	NCOR2	15	4858160	5021986	+	8802	protein_coding	nuclear receptor corepressor 2 [Source:HGNC Symbol;Acc:HGNC:7673]	Myb_DNA-binding	3197	3102	2943	1618	1693	2030	22.0125	23.7841	21.9538	14.6656	13.5371	15.7232
ENSGALG00000037940	249.215	234.641	224.603	66.2551	95.8277	94.0165	236.153	85.3664	1.46301	2.60513779867654e-13	6.45439879651234e-12	IGFBP3	2	54930529	54947966	-	1014	protein_coding	insulin like growth factor binding protein 3 [Source:HGNC Symbol;Acc:HGNC:5472]	-	279	236	232	58	95	95	16.6753	15.7072	15.0228	4.56346	6.59379	6.38723
ENSGALG00000012662	365.337	314.18	384.342	171.349	156.35	141.52	354.62	156.406	1.18351	2.96471658483531e-13	7.33252647006318e-12	NUAK1	1	53933066	53978011	+	2028	protein_coding	NUAK family kinase 1 [Source:NCBI gene;Acc:418074]	Pkinase	409	316	397	150	155	143	12.2226	10.5159	12.8536	5.90102	5.37914	4.80723
ENSGALG00000014336	5127.23	5042.78	4278.1	2773.57	2208.07	3029.31	4816.04	2670.32	0.850919	3.03842541946294e-13	7.49518765071582e-12	RELL1	4	69834800	69855846	+	3640	protein_coding	Gallus gallus RELT like 1 (RELL1), mRNA. [Source:RefSeq mRNA;Acc:NM_001012582]	-	5740	5072	4419	2428	2189	3061	95.5694	94.038	79.7121	53.2171	42.3247	57.3309
ENSGALG00000033301	849.476	867.971	805.472	469.497	491.243	509.668	840.973	490.136	0.77816	3.04100692272479e-13	7.49518765071582e-12	DCAF1	12	2643330	2691882	-	8215	protein_coding	DDB1 and CUL4 associated factor 1 [Source:NCBI gene;Acc:415921]	-	951	873	832	411	487	515	7.01587	7.17186	6.64994	3.99152	4.17225	4.27392
ENSGALG00000003690	74.1394	99.4239	87.1304	5.71164	18.1568	8.90683	86.8979	10.9251	2.97516	3.41160174291325e-13	8.39407226762386e-12	KRT14	27	7438735	7442565	-	1592	protein_coding	Gallus gallus keratin 14 (KRT14), mRNA. [Source:RefSeq mRNA;Acc:NM_001001311]	Filament	83	100	90	5	18	9	3.15968	4.23918	3.71194	0.250571	0.795754	0.385413
ENSGALG00000031495	2080.37	1938.77	1903.32	893.301	1014.76	1282.58	1974.15	1063.55	0.891422	3.84280696566926e-13	9.42694974445484e-12	TRIO	2	76336588	76572049	-	9577	protein_coding	trio Rho guanine nucleotide exchange factor [Source:NCBI gene;Acc:420919]	Pkinase	2329	1950	1966	782	1006	1296	14.7383	13.7414	13.4789	6.5145	7.39295	9.22576
ENSGALG00000008947	1202.31	1398.89	1234.35	804.199	729.299	659.105	1278.52	730.868	0.807565	3.84462852837867e-13	9.42694974445484e-12	PAK5	3	13939800	14041253	+	3019	protein_coding	p21 (RAC1) activated kinase 5 [Source:NCBI gene;Acc:416734]	Pkinase	1346	1407	1275	704	723	666	27.0203	31.4526	27.7299	18.6043	16.8548	15.0397
ENSGALG00000054873	95.5772	122.291	60.9913	0	0	0	92.9533	0	8.91762	3.87076727993547e-13	9.47473379208946e-12	NPPC	9	15548115	15549421	-	366	protein_coding	natriuretic peptide C [Source:HGNC Symbol;Acc:HGNC:7941]	-	107	123	63	0	0	0	17.7179	22.6803	11.3022	0	0	0
ENSGALG00000023541	367.124	438.46	338.841	180.488	169.464	134.592	381.475	161.515	1.2419	4.00175437780358e-13	9.77855795303427e-12	SPHK1	18	4429920	4435069	-	1950	protein_coding	sphingosine kinase 1 [Source:HGNC Symbol;Acc:HGNC:11240]	-	411	441	350	158	168	136	12.7737	15.2626	11.7852	6.46438	6.06351	4.75479
ENSGALG00000037160	344.793	297.278	441.461	149.645	100.871	146.468	361.177	132.328	1.4504	4.27691526214788e-13	1.04330367850272e-11	-	Z	1243251	1267913	+	1376	protein_coding	SMAD family member 7 [Source:NCBI gene;Acc:429683]	MH2	386	299	456	131	100	148	17.0011	14.6649	21.7595	7.59551	5.11483	7.3328
ENSGALG00000035699	1203.2	1514.23	1124.95	691.109	713.16	678.898	1280.79	694.389	0.882872	4.61295692089802e-13	1.12335357769424e-11	MARCH6	2	78272433	78316254	-	6186	protein_coding	membrane associated ring-CH-type finger 6 [Source:NCBI gene;Acc:420927]	-	1347	1523	1162	605	707	686	13.1967	16.6156	12.3338	7.80278	8.04376	7.56033
ENSGALG00000007149	1116.56	1037.99	884.858	582.588	575.975	511.648	1013.13	556.737	0.864711	5.4130536738507e-13	1.31594475490917e-11	-	14	9258448	9306090	+	1705	protein_coding	-	Sec7	1250	1044	914	510	571	517	44.4318	41.3239	35.1984	23.8644	23.5701	20.6725
ENSGALG00000023379	87.538	95.447	71.6406	0	0	0	84.8752	0	8.78673	6.07367250239781e-13	1.47402961616966e-11	F2RL2	Z	23491652	23495738	+	2376	protein_coding	coagulation factor II thrombin receptor like 2 [Source:NCBI gene;Acc:768449]	7tm_1	98	96	74	0	0	0	2.4997	2.72678	2.04497	0	0	0
ENSGALG00000008623	224.205	163.055	149.09	46.8355	57.4966	52.4513	178.783	52.2611	1.77353	6.1127455262752e-13	1.48098933277749e-11	TOR4A	17	2166268	2170923	+	2669	protein_coding	torsin family 4 member A [Source:NCBI gene;Acc:417257]	-	251	164	154	41	57	53	5.69946	4.14687	3.78856	1.22557	1.50306	1.3538
ENSGALG00000001684	953.093	993.245	845.165	474.066	525.539	563.109	930.501	520.905	0.835779	6.43866103583514e-13	1.55730331267415e-11	SEC14L1	18	4078960	4116794	-	3133	protein_coding	SEC14 like lipid binding 1 [Source:NCBI gene;Acc:417350]	MSF1	1067	999	873	415	521	569	20.6401	21.5194	18.296	10.568	11.7038	12.3817
ENSGALG00000012702	812.853	1152.32	878.081	406.669	497.295	480.969	947.753	461.644	1.03605	6.90641421691904e-13	1.66760638871574e-11	JARID2	2	61065775	61271210	+	4954	protein_coding	Gallus gallus jumonji and AT-rich interaction domain containing 2 (JARID2), mRNA. [Source:RefSeq mRNA;Acc:NM_001012862]	JmjC	910	1159	907	356	493	486	11.1325	15.7889	12.0213	5.73321	7.00391	6.68816
ENSGALG00000039160	2310.83	2761	2238.28	1458.75	1547.36	1398.37	2436.7	1468.16	0.730723	7.33903407996473e-13	1.76906733507915e-11	-	32	149457	157061	+	3604	pseudogene	-	KOW	2587	2777	2312	1277	1534	1413	43.5031	52.0016	42.1216	28.269	29.9564	26.7291
ENSGALG00000002864	66.9934	62.6371	57.1188	5.71164	1.00871	4.94824	62.2498	3.88953	4.02015	7.60614263702497e-13	1.83035655417327e-11	LRRTM3	6	7492006	7573415	-	3725	protein_coding	Gallus gallus leucine rich repeat transmembrane neuronal 3 (LRRTM3), mRNA. [Source:RefSeq mRNA;Acc:NM_001199545]	-	75	63	59	5	1	5	1.22023	1.1414	1.03999	0.10709	0.018894	0.0915104
ENSGALG00000000452	113.442	109.366	93.9072	20.5619	19.1655	27.7101	105.572	22.4792	2.2282	7.90362662248814e-13	1.89873633834681e-11	TNFRSF10B	22	1415487	1422100	+	2535	protein_coding	tumor necrosis factor receptor superfamily, member 10b [Source:NCBI gene;Acc:373904]	Death	127	110	97	18	19	28	3.03623	2.92847	2.51244	0.566498	0.527503	0.75302
ENSGALG00000050969	1124.6	934.585	1043.63	636.277	581.018	546.285	1034.27	587.86	0.816563	8.11717712827316e-13	1.94675598264949e-11	RBM15B	12	2635119	2637866	+	2748	protein_coding	RNA binding motif protein 15B [Source:NCBI gene;Acc:770664]	RRM_1	1259	940	1078	557	576	552	27.7663	23.0854	25.7575	16.1712	14.7521	13.6946
ENSGALG00000043727	290.305	95.447	121.983	0	0	0.989647	169.245	0.329882	8.82254	8.62855134846657e-13	2.06592172286142e-11	NR4A1	33	3308221	3313864	+	3451	protein_coding	nuclear receptor subfamily 4 group A member 1 [Source:NCBI gene;Acc:100857380]	Hormone_recep	325	96	126	0	0	1	5.70751	1.87738	2.39733	0	0	0.0197552
ENSGALG00000030139	479.673	563.734	441.461	149.645	227.969	238.505	494.956	205.373	1.26502	8.90005159963278e-13	2.12735125987196e-11	-	24	5227593	5231535	+	1938	protein_coding	-	-	537	567	456	131	226	241	16.793	19.7449	15.4494	5.39289	8.20737	8.47793
ENSGALG00000015233	1864.2	1388.95	1605.14	962.983	896.745	863.962	1619.43	907.897	0.835822	8.9406705536416e-13	2.13348061486061e-11	ATP1B1	1	84899572	84913575	-	2268	protein_coding	ATPase Na+/K+ transporting subunit beta 1 [Source:HGNC Symbol;Acc:HGNC:804]	-	2087	1397	1658	843	889	873	55.7683	41.5699	48.0002	29.6544	27.5872	26.2421
ENSGALG00000011442	98.257	132.234	102.62	18.2773	26.2265	26.7205	111.037	23.7414	2.21694	9.0373641582329e-13	2.15294798993622e-11	TGFBR2	2	39748110	39810215	+	2359	protein_coding	Gallus gallus transforming growth factor beta receptor 2 (TGFBR2), mRNA. [Source:RefSeq mRNA;Acc:NM_205428]	Pkinase_Tyr	110	133	106	16	26	27	2.82601	3.80495	2.95039	0.541123	0.775702	0.780302
ENSGALG00000037778	1488.15	1715.06	1393.12	957.271	895.737	817.449	1532.11	890.152	0.783896	9.77022028995373e-13	2.3236487187092e-11	NAB1	7	93419	111688	-	2021	protein_coding	NGFI-A binding protein 1 [Source:NCBI gene;Acc:374126]	-	1666	1725	1439	838	888	826	49.9594	57.6034	46.7516	33.0812	30.924	27.8638
ENSGALG00000017038	425.185	515.016	442.429	209.046	228.978	239.495	460.877	225.84	1.02697	9.86545757193069e-13	2.34238847616208e-11	PROSER1	1	172566357	172586597	+	2823	protein_coding	proline and serine rich 1 [Source:NCBI gene;Acc:418891]	-	476	518	457	183	227	242	10.2189	12.3835	10.6294	5.17183	5.65932	5.84428
ENSGALG00000013034	522.548	444.425	573.125	237.604	272.352	242.464	513.366	250.807	1.033	9.89839939554193e-13	2.34629946404144e-11	CECR2	1	61682861	61775123	+	4851	protein_coding	Gallus gallus CECR2, histone acetyl-lysine reader (CECR2), mRNA. [Source:RefSeq mRNA;Acc:NM_001130739]	Bromodomain	585	447	592	208	270	245	7.30858	6.21873	8.01294	3.42087	3.91726	3.44319
ENSGALG00000049331	105.403	125.274	130.696	17.1349	37.3224	19.7929	120.458	24.7501	2.27459	1.02946778212563e-12	2.43617907378101e-11	-	15	9380255	9384387	+	1375	lncRNA	-	-	118	126	135	15	37	20	5.20101	6.18434	6.44663	0.870347	1.89386	0.99164
ENSGALG00000016086	185.795	79.5392	265.264	0	0	0	176.866	0	9.84616	1.11869092696409e-12	2.6429305050631e-11	EGR4	4	89672386	89673546	+	1161	protein_coding	early growth response 4 [Source:HGNC Symbol;Acc:HGNC:3241]	-	208	80	274	0	0	0	10.8577	4.65032	15.496	0	0	0
ENSGALG00000017249	1610.52	1276.6	1856.85	643.131	782.761	891.672	1581.32	772.521	1.03261	1.12963804878483e-12	2.66280242375133e-11	PCF11	1	190407769	190427144	+	5165	protein_coding	PCF11, cleavage and polyadenylation factor subunit [Source:NCBI gene;Acc:419021]	-	1803	1284	1918	563	776	901	21.156	16.7772	24.3826	8.69645	10.574	11.8927
ENSGALG00000003641	1444.38	1292.51	1382.47	808.769	857.405	891.672	1373.12	852.616	0.687164	1.13084056322445e-12	2.66280242375133e-11	KAT6A	22	2982759	3009704	-	6368	protein_coding	lysine acetyltransferase 6A [Source:NCBI gene;Acc:426789]	MOZ_SAS	1617	1300	1428	708	850	901	15.3892	13.7774	14.724	8.87022	9.39432	9.64603
ENSGALG00000000636	1162.11	1311.4	1309.86	621.427	804.952	709.577	1261.12	711.985	0.823376	1.14068210669472e-12	2.6815441075863e-11	MDM4	26	1813731	1832064	+	3318	protein_coding	MDM4, p53 regulator [Source:NCBI gene;Acc:419823]	-	1301	1319	1353	544	798	717	23.7634	26.8283	26.7746	13.0806	16.9268	14.7323
ENSGALG00000042840	477.886	616.428	491.803	233.035	221.917	284.029	528.706	246.327	1.10017	1.14796792920674e-12	2.69422588459295e-11	OSGIN2	2	124252530	124264647	+	3710	protein_coding	oxidative stress induced growth inhibitor family member 2 [Source:NCBI gene;Acc:420217]	-	535	620	508	204	220	287	8.73953	11.2783	8.99066	4.38693	4.17348	5.27393
ENSGALG00000009944	1832.05	1805.54	1757.13	1177.74	1201.38	1039.13	1798.24	1139.42	0.658756	1.16243592526208e-12	2.72369443935584e-11	KAT7	27	5705152	5717075	-	3841	protein_coding	Gallus gallus lysine acetyltransferase 7 (KAT7), mRNA. [Source:RefSeq mRNA;Acc:NM_001031341]	MOZ_SAS	2051	1816	1815	1031	1191	1050	32.3616	31.9078	31.0266	21.415	21.8231	18.6368
ENSGALG00000036086	2632.39	2320.55	2402.86	1671.23	1403.12	1334.04	2451.94	1469.46	0.739633	1.18548902491066e-12	2.7731488750209e-11	TAGLN2	25	3881435	3885725	+	612	protein_coding	transgelin 2 [Source:HGNC Symbol;Acc:HGNC:11554]	CH	2947	2334	2482	1463	1391	1348	291.835	257.38	266.288	190.72	159.965	150.164
ENSGALG00000006427	1267.51	1369.07	1134.63	776.784	719.212	752.132	1257.07	749.376	0.74659	1.3449982226105e-12	3.13598112590984e-11	CARS	5	13266596	13301342	+	2493	protein_coding	cysteinyl-tRNA synthetase [Source:NCBI gene;Acc:423086]	tRNA-synt_1e	1419	1377	1172	680	713	760	34.496	37.2767	30.8679	21.7616	20.1287	20.7835
ENSGALG00000048576	172.396	151.124	121.983	46.8355	39.3398	40.5755	148.501	42.2503	1.81743	1.45615200126228e-12	3.38959826960498e-11	-	4	69818923	69819965	-	536	lncRNA	-	-	193	152	126	41	39	41	21.8223	19.1383	15.435	6.10272	5.12093	5.2149
ENSGALG00000009192	961.132	875.925	924.551	558.599	545.713	563.109	920.536	555.807	0.728265	1.48656976978934e-12	3.45475904411402e-11	SLITRK2	4	19319215	19321788	+	2574	protein_coding	SLIT and NTRK like family member 2 [Source:NCBI gene;Acc:100857927]	-	1076	881	955	489	541	569	25.3345	23.099	24.3611	15.1567	14.7924	15.0706
ENSGALG00000010649	466.274	367.869	397.896	195.338	198.716	193.971	410.679	196.008	1.06807	1.61040185024365e-12	3.73037150545871e-11	CNST	3	33983981	34007220	-	6483	protein_coding	consortin, connexin sorting protein [Source:HGNC Symbol;Acc:HGNC:26486]	-	522	370	411	171	197	196	4.87981	3.85169	4.16263	2.10438	2.13865	2.06114
ENSGALG00000044235	258.148	301.255	230.412	73.109	120.037	70.265	263.271	87.8036	1.58145	1.67021035071168e-12	3.86263257406471e-11	-	4	33007990	33009211	+	1221	pseudogene	-	-	289	303	238	64	119	71	14.3447	16.7476	12.7986	4.18185	6.85931	3.96433
ENSGALG00000016927	88.4313	68.6025	89.0667	0	2.01742	0.989647	82.0335	1.00236	6.30197	1.76319606353255e-12	4.07106825301211e-11	KLF5	1	157439308	157456502	-	1579	protein_coding	Kruppel like factor 5 [Source:NCBI gene;Acc:418818]	zf-C2H2	99	69	92	0	2	1	3.79981	2.94912	3.82567	0	0.0891451	0.0431762
ENSGALG00000032664	431.437	457.35	369.82	218.185	192.664	194.961	419.536	201.936	1.0564	1.83032533885134e-12	4.2192256921159e-11	UBE2B	13	16558683	16567580	-	1973	protein_coding	ubiquitin conjugating enzyme E2 B [Source:NCBI gene;Acc:100857678]	UQ_con	483	460	382	191	191	197	14.8364	15.7346	12.7127	7.72343	6.81327	6.80716
ENSGALG00000033630	1339.87	1610.67	1354.39	862.458	856.397	874.848	1434.98	864.568	0.730573	1.94969073007868e-12	4.47988615172594e-11	LRP12	2	129872670	129924271	-	4836	protein_coding	LDL receptor related protein 12 [Source:NCBI gene;Acc:420267]	CUB	1500	1620	1399	755	849	884	18.7981	22.6076	18.9947	12.4556	12.3558	12.4621
ENSGALG00000007762	2149.15	1728.98	1948.82	1068.08	1137.83	1250.91	1942.32	1152.27	0.75307	1.9994301067945e-12	4.58677637703615e-11	CREBBP	14	12891875	12969501	-	8356	protein_coding	CREB binding protein [Source:NCBI gene;Acc:416667]	KIX	2406	1739	2013	935	1128	1264	17.4504	14.0452	15.8178	8.92724	9.5008	10.3128
ENSGALG00000006462	3515.81	2959.85	3026.33	2114.45	1984.14	1869.44	3167.33	1989.34	0.671554	2.02222117154575e-12	4.63160173791652e-11	PPP2CA	13	16586221	16602196	+	2234	protein_coding	protein phosphatase 2 catalytic subunit alpha [Source:NCBI gene;Acc:416318]	Metallophos	3936	2977	3126	1851	1967	1889	106.778	89.9334	91.8771	66.1039	61.9685	57.6468
ENSGALG00000007346	211.699	299.266	174.261	57.1164	68.5924	82.1407	228.409	69.2832	1.71646	2.05750237120918e-12	4.7048441059785e-11	JCAD	2	14902023	14928738	-	6270	protein_coding	junctional cadherin 5 associated [Source:NCBI gene;Acc:420476]	-	237	301	180	50	68	83	2.29081	3.23985	1.88498	0.636219	0.763292	0.902479
ENSGALG00000006904	2078.58	1840.34	1805.54	1278.27	1152.96	1123.25	1908.15	1184.82	0.688443	2.13241295496341e-12	4.86832611480909e-11	RNH1	5	16327023	16335748	+	2668	protein_coding	ribonuclease/angiogenin inhibitor 1 [Source:NCBI gene;Acc:423111]	-	2327	1851	1865	1119	1143	1135	52.859	46.8216	45.8981	33.4617	30.1516	29.0026
ENSGALG00000007928	887.886	770.536	895.507	456.931	508.391	496.803	851.31	487.375	0.804157	2.16411488582647e-12	4.93279690615742e-11	MLLT10	2	17920466	18034491	-	4815	protein_coding	MLLT10, histone lysine methyltransferase DOT1L cofactor [Source:NCBI gene;Acc:420509]	-	994	775	925	400	504	502	12.5112	10.8625	12.6138	6.62778	7.36688	7.10778
ENSGALG00000036258	57.1677	56.6717	66.8	2.28466	2.01742	6.92753	60.2131	3.7432	3.98425	2.22795876185298e-12	5.07020775101559e-11	PCDH8	1	167019707	167023223	+	2997	protein_coding	Gallus gallus protocadherin 8 (PCDH8), mRNA. [Source:RefSeq mRNA;Acc:NM_001098609]	Cadherin	64	57	69	2	2	7	1.2942	1.28355	1.51169	0.0532411	0.046967	0.159235
ENSGALG00000008163	1024.55	957.453	893.571	547.175	584.044	582.902	958.525	571.374	0.746132	2.3089698312303e-12	5.24618568033603e-11	PSME4	3	2948220	3011913	+	5997	protein_coding	Gallus gallus proteasome activator subunit 4 (PSME4), mRNA. [Source:RefSeq mRNA;Acc:NM_001006393]	-	1147	963	923	479	579	589	11.5914	10.8372	10.1058	6.37244	6.79507	6.69588
ENSGALG00000007169	948.626	868.965	850.006	471.782	562.861	495.813	889.199	510.152	0.801026	2.31354309537226e-12	5.2482062001072e-11	EPC1	2	14123932	14181104	+	3380	protein_coding	enhancer of polycomb homolog 1 [Source:NCBI gene;Acc:420471]	-	1062	874	878	413	558	501	19.0422	17.451	17.0561	9.74849	11.619	10.1053
ENSGALG00000032036	320.675	364.886	267.2	118.802	111.967	151.416	317.587	127.395	1.31594	2.38191650818642e-12	5.39471901043302e-11	-	1	80165233	80181262	-	3849	protein_coding	CTS telomere maintenance complex component 1 [Source:NCBI gene;Acc:418324]	-	359	367	276	104	111	153	5.65269	6.43493	4.70829	2.15571	2.02967	2.71001
ENSGALG00000011400	427.864	492.149	334	190.769	154.333	190.012	418.004	178.371	1.22936	2.65418343703286e-12	6.00182495936033e-11	USP44	1	45585772	45597222	-	2226	protein_coding	ubiquitin specific peptidase 44 [Source:NCBI gene;Acc:417913]	UCH	479	495	345	167	153	192	13.0412	15.0074	10.1764	5.98543	4.83744	5.88034
ENSGALG00000002003	594.008	638.302	546.017	300.432	329.849	332.522	592.776	320.934	0.883964	2.67969156546523e-12	6.04990270073181e-11	BMPR1A	6	3229366	3305485	+	2760	protein_coding	Gallus gallus bone morphogenetic protein receptor type 1A (BMPR1A), mRNA. [Source:RefSeq mRNA;Acc:NM_205357]	Pkinase_Tyr	665	642	564	263	327	336	14.6023	15.6983	13.4175	7.6024	8.3385	8.29959
ENSGALG00000012396	62.5272	81.5276	63.8956	0	3.02614	10.8861	69.3168	4.63742	3.8534	3.15044058738326e-12	7.10145199491485e-11	PTGER2	5	58273131	58276100	+	1098	protein_coding	Gallus gallus prostaglandin E receptor 2 (PTGER2), mRNA. [Source:RefSeq mRNA;Acc:NM_001083365]	7tm_1	70	82	66	0	3	11	3.86371	5.04007	3.94678	0	0.192295	0.682994
ENSGALG00000006205	655.642	754.628	699.948	406.669	410.546	382.004	703.406	399.74	0.815139	3.2523222551705e-12	7.3195233565812e-11	GTF2B	8	15547182	15564927	+	1721	protein_coding	general transcription factor IIB [Source:NCBI gene;Acc:424518]	TFIIB_Zn_Ribbon	734	759	723	356	407	386	25.8478	29.7637	27.5841	16.5034	16.6442	15.2909
ENSGALG00000040363	1115.66	960.435	894.539	607.719	531.591	518.575	990.213	552.629	0.843061	3.28499757267015e-12	7.38139990855819e-11	ABHD4	2	40792849	40822455	-	3566	protein_coding	Gallus gallus abhydrolase domain containing 4 (ABHD4), transcript variant 1, mRNA. [Source:RefSeq mRNA;Acc:NM_001278145]	Abhydrolase_1	1249	966	924	532	527	524	21.227	18.2819	17.0134	11.9024	10.4011	10.0179
ENSGALG00000014934	184.902	135.217	109.397	38.8392	31.2701	38.5962	143.172	36.2352	1.98548	3.37069240490062e-12	7.5620289764117e-11	HS3ST1	4	78033714	78044776	+	2849	protein_coding	heparan sulfate-glucosamine 3-sulfotransferase 1 [Source:NCBI gene;Acc:422840]	Sulfotransfer_1	207	136	113	34	31	39	4.40338	3.2216	2.60428	0.952118	0.765806	0.933252
ENSGALG00000027132	368.91	328.099	375.629	180.488	174.507	158.344	357.546	171.113	1.06489	3.4888534347126e-12	7.8148122690119e-11	-	28	4394336	4410108	+	3270	protein_coding	-	-	413	330	388	158	173	160	7.65439	6.8107	7.79086	3.8549	3.72347	3.33579
ENSGALG00000042340	679.76	668.129	676.713	380.395	403.485	396.849	674.867	393.576	0.777449	3.57373867143148e-12	7.99238322028459e-11	GTF2H1	5	12716288	12734783	+	2731	protein_coding	general transcription factor IIH subunit 1 [Source:HGNC Symbol;Acc:HGNC:4655]	-	761	672	699	333	400	401	16.8877	16.6063	16.8057	9.72807	10.3083	10.0104
ENSGALG00000009001	934.335	899.787	789.014	534.61	499.313	473.051	874.379	502.325	0.800821	3.67330219673491e-12	8.20217289885354e-11	CWC22	7	14780212	14809720	+	4774	protein_coding	CWC22 spliceosome associated protein homolog [Source:NCBI gene;Acc:424123]	-	1046	905	815	468	495	478	13.2788	12.7936	11.2093	7.82109	7.29747	6.82609
ENSGALG00000009130	911.11	949.499	788.046	478.636	474.095	542.327	882.885	498.352	0.824457	3.82670041357034e-12	8.53132614893944e-11	GPCPD1	3	16861604	16894451	-	2037	protein_coding	Gallus gallus glycerophosphocholine phosphodiesterase 1 (GPCPD1), mRNA. [Source:RefSeq mRNA;Acc:NM_001318987]	-	1020	955	814	419	470	548	30.3471	31.6401	26.2383	16.4107	16.2389	18.3407
ENSGALG00000000843	1319.32	1236.83	1292.43	652.27	678.863	858.024	1282.86	729.719	0.812953	3.99979746649577e-12	8.88940947077984e-11	DOT1L	28	2130010	2185378	-	6969	protein_coding	DOT1 like histone lysine methyltransferase [Source:HGNC Symbol;Acc:HGNC:24948]	DOT1	1477	1244	1335	571	673	867	12.8445	12.0469	12.578	6.53687	6.79664	8.48155
ENSGALG00000039182	901.284	827.207	749.322	415.808	510.408	396.849	825.938	441.022	0.905049	4.03388868456396e-12	8.95121155767884e-11	TBL1XR1	9	18059871	18184272	+	5040	protein_coding	Gallus gallus transducin beta like 1 X-linked receptor 1 (TBL1XR1), mRNA. [Source:RefSeq mRNA;Acc:NM_001031369]	WD40	1009	832	774	364	506	401	12.133	11.1408	10.0835	5.76202	7.06593	5.42426
ENSGALG00000036616	58.9542	80.5334	46.4696	2.28466	0	3.95859	61.9857	2.08108	4.89346	4.12829643571364e-12	9.14645583564176e-11	NUAK2	26	2075202	2083441	-	1949	protein_coding	NUAK family kinase 2 [Source:NCBI gene;Acc:419828]	Pkinase	66	81	48	2	0	4	2.0523	2.80478	1.61708	0.0818695	0	0.139918
ENSGALG00000005208	3814.16	2802.76	3005.03	1879.13	1838.88	1905.07	3207.32	1874.36	0.775262	4.41542450825944e-12	9.7674126622149e-11	S1PR1	8	12067120	12071019	-	3116	protein_coding	sphingosine-1-phosphate receptor 1 [Source:NCBI gene;Acc:424462]	7tm_1	4270	2819	3104	1645	1823	1925	83.0498	61.0553	65.4073	42.1185	41.1755	42.1172
ENSGALG00000038780	752.112	804.34	735.768	392.961	478.13	428.517	764.073	433.203	0.817248	4.83536520233936e-12	1.06797849104692e-10	PRDM2	21	5129879	5166706	-	5037	protein_coding	PR/SET domain 2 [Source:HGNC Symbol;Acc:HGNC:9347]	SET	842	809	760	344	474	433	10.1309	10.8393	9.90703	5.44867	6.62302	5.86061
ENSGALG00000005232	1213.03	1089.69	1087.19	720.809	687.942	691.764	1129.97	700.172	0.691278	4.92199632969961e-12	1.08542971691797e-10	USP54	6	16926091	16976146	+	5870	protein_coding	ubiquitin specific peptidase 54 [Source:HGNC Symbol;Acc:HGNC:23513]	UCH	1358	1096	1123	631	682	699	14.0207	12.6008	12.5616	8.57621	8.17703	8.11831
ENSGALG00000033541	501.111	542.855	526.655	239.889	272.352	305.801	523.54	272.681	0.938538	5.02275218684461e-12	1.10593705801837e-10	FRMPD4	1	124929946	125232394	-	4400	protein_coding	FERM and PDZ domain containing 4 [Source:HGNC Symbol;Acc:HGNC:29007]	Band_41	561	546	544	210	270	309	7.72714	8.37463	8.11798	3.80777	4.31877	4.78776
ENSGALG00000035068	1105.84	1092.67	971.988	538.037	639.524	656.136	1056.83	611.232	0.788703	5.2020024381488e-12	1.1436377582387e-10	DNAJC13	2	42198570	42245119	+	6751	protein_coding	DnaJ heat shock protein family (Hsp40) member C13 [Source:NCBI gene;Acc:420688]	DnaJ	1238	1099	1004	471	634	663	11.1138	10.9864	9.76489	5.56618	6.60953	6.69533
ENSGALG00000007431	2103.59	1955.67	2475.47	1289.69	1326.46	1371.65	2178.24	1329.27	0.712329	5.2314942298823e-12	1.14834925730205e-10	MAGI1	12	14398620	14690794	-	4928	protein_coding	membrane associated guanylate kinase, WW and PDZ domain containing 1 [Source:HGNC Symbol;Acc:HGNC:946]	PDZ	2355	1967	2557	1129	1315	1386	28.962	26.9376	34.0692	18.2779	18.7804	19.1743
ENSGALG00000014723	1188.91	1011.14	1149.15	715.098	568.914	630.405	1116.4	638.139	0.80843	5.62424865364025e-12	1.23076876067218e-10	GABARAPL1	1	79147794	79157641	-	1179	protein_coding	GABA type A receptor associated protein like 1 [Source:NCBI gene;Acc:769118]	-	1331	1017	1187	626	564	637	68.4184	58.2147	66.1057	42.3608	33.6678	36.8343
ENSGALG00000052945	693.158	836.155	618.626	407.811	350.023	321.635	715.98	359.823	0.993977	6.04849401125682e-12	1.321577387797e-10	-	33	6904667	6912391	+	1617	protein_coding	-	Bromodomain	776	841	639	357	347	325	29.0844	35.1003	25.9473	17.6142	15.1032	13.7025
ENSGALG00000012179	242.069	252.537	232.348	101.667	99.8625	108.861	242.318	103.464	1.22707	6.13526082780535e-12	1.33848278335245e-10	SOCS4	5	56487610	56496095	-	2404	protein_coding	suppressor of cytokine signaling 4 [Source:NCBI gene;Acc:423557]	SOCS_box	271	254	240	89	99	110	6.83193	7.13058	6.55509	2.95365	2.89835	3.1195
ENSGALG00000005241	1041.52	1185.13	988.446	654.554	645.576	622.488	1071.7	640.873	0.74181	6.1677787735988e-12	1.34351951695242e-10	DYNC1LI2	11	11352669	11379958	+	2920	protein_coding	Gallus gallus dynein cytoplasmic 1 light intermediate chain 2 (DYNC1LI2), mRNA. [Source:RefSeq mRNA;Acc:NM_001030573]	-	1166	1192	1021	573	640	629	24.2005	27.5498	22.9586	15.6558	15.4258	14.6857
ENSGALG00000005998	815.533	652.221	922.614	406.669	436.772	382.994	796.789	408.812	0.963094	6.37010628591861e-12	1.38547380380453e-10	RRAS2	5	10584558	10619955	-	2888	protein_coding	RAS related 2 [Source:NCBI gene;Acc:423062]	Ras	913	656	953	356	433	387	19.1594	15.3296	21.6669	9.8346	10.5521	9.13567
ENSGALG00000026426	426.078	337.047	516.974	210.188	160.385	136.571	426.7	169.048	1.33951	6.44095440816637e-12	1.39874750760271e-10	-	2	17356029	17357165	-	1074	pseudogene	-	OTU	477	339	534	184	159	138	26.9167	21.302	32.6467	13.6684	10.4194	8.75995
ENSGALG00000014324	1119.24	925.637	1153.03	582.588	606.236	650.198	1065.97	613.007	0.797934	6.79101831163965e-12	1.4725243054432e-10	-	1	75548453	75558943	+	3977	protein_coding	-	Sugar_tr	1253	931	1191	510	601	657	19.0943	15.7986	19.6634	10.231	10.6358	11.2625
ENSGALG00000010491	645.816	554.786	501.484	307.286	293.535	286.008	567.362	295.61	0.941965	6.80457255393625e-12	1.47322098181422e-10	PWWP2B	6	35920340	35936635	+	3475	protein_coding	PWWP domain containing 2B [Source:NCBI gene;Acc:423972]	PWWP	723	558	518	269	291	289	12.6093	10.8369	9.78761	6.17592	5.89369	5.66983
ENSGALG00000041081	208.126	250.548	257.519	103.952	97.8451	89.0683	238.731	96.9551	1.30089	8.28891316238677e-12	1.79186429304039e-10	-	Z	2087185	2131134	-	3125	protein_coding	chromosome Z open reading frame, human C18orf25 [Source:NCBI gene;Acc:416381]	-	233	252	266	91	97	90	4.51871	5.44222	5.58899	2.32325	2.1846	1.96345
ENSGALG00000029588	481.459	489.166	373.693	226.181	214.856	211.785	448.106	217.607	1.04303	8.42831178310265e-12	1.81923832821334e-10	-	33	6904888	6907855	+	1363	protein_coding	-	-	539	492	386	198	213	214	23.9663	24.361	18.5949	11.5897	10.9985	10.704
ENSGALG00000005683	861.088	827.207	847.101	524.329	510.408	525.503	845.132	520.08	0.7007	9.72099597058787e-12	2.09311863229853e-10	ARHGAP29	8	13997576	14048208	+	5377	protein_coding	Gallus gallus Rho GTPase activating protein 29 (ARHGAP29), mRNA. [Source:RefSeq mRNA;Acc:NM_001244882]	RhoGAP	964	832	875	459	506	531	10.8654	10.4426	10.6849	6.81046	6.62308	6.73257
ENSGALG00000044064	553.812	530.924	589.583	247.885	298.579	326.584	558.106	291.016	0.937011	9.72655155539540e-12	2.09311863229853e-10	-	Z	24929540	24957190	-	2794	protein_coding	-	-	620	534	609	217	296	330	13.4485	12.8985	14.3117	6.19637	7.45615	8.05219
ENSGALG00000009791	8170.51	6019.13	7969.53	3934.18	4549.29	4476.18	7386.39	4319.88	0.773818	1.09981005078245e-11	2.36318159629664e-10	PROX1	3	21385127	21421817	-	3324	protein_coding	Gallus gallus prospero homeobox 1 (PROX1), mRNA. [Source:RefSeq mRNA;Acc:NM_001005616]	Prox1	9147	6054	8232	3444	4510	4523	166.773	122.916	162.61	82.6621	95.4916	92.7667
ENSGALG00000012470	2141.11	2325.53	1761.97	1279.41	1190.28	1243.99	2076.2	1237.89	0.746231	1.14091761889154e-11	2.44781813233868e-10	LYPD6	7	34907319	34912403	+	561	protein_coding	LY6/PLAUR domain containing 6 [Source:HGNC Symbol;Acc:HGNC:28751]	-	2397	2339	1820	1120	1180	1257	258.949	281.38	213.015	159.279	148.036	152.756
ENSGALG00000033074	718.169	693.979	736.736	378.111	394.407	455.238	716.295	409.252	0.806307	1.16763637218478e-11	2.50137560272848e-10	ARID2	1	30872872	30977443	+	6439	protein_coding	AT-rich interaction domain 2 [Source:NCBI gene;Acc:417804]	ARID	804	698	761	331	391	460	7.56739	7.31581	7.76011	4.10123	4.27374	4.87042
ENSGALG00000041896	816.426	774.513	836.452	506.052	466.025	492.844	809.13	488.307	0.729234	1.20110575970967e-11	2.56921211003364e-10	RFX7	10	8190607	8207615	+	4187	protein_coding	regulatory factor X7 [Source:HGNC Symbol;Acc:HGNC:25777]	RFX_DNA_binding	914	779	864	443	462	498	13.2297	12.5562	13.5492	8.44121	7.76584	8.10873
ENSGALG00000005678	5482.74	6556.02	5833.87	3068.29	2961.58	4111.99	5957.54	3380.62	0.817141	1.27445147911204e-11	2.72201435853526e-10	FLNB	12	9260248	9328729	+	9229	protein_coding	Gallus gallus filamin B (FLNB), mRNA. [Source:RefSeq mRNA;Acc:NM_001030341]	CH	6138	6594	6026	2686	2936	4155	40.307	48.2192	42.8722	23.2196	22.3898	30.6933
ENSGALG00000045540	166.144	291.312	182.006	74.2514	65.5663	51.4617	213.154	63.7598	1.74333	1.39528940592572e-11	2.97564264623021e-10	-	1	27209	33555	+	955	protein_coding	-	-	186	293	188	65	65	52	11.8037	20.7057	12.9258	5.43018	4.79026	3.71216
ENSGALG00000014751	585.969	456.356	625.403	277.586	246.126	295.905	555.909	273.205	1.0254	1.4064505734483e-11	2.9949618638781e-10	ADAMTS6	Z	20369274	20519860	-	3630	protein_coding	ADAM metallopeptidase with thrombospondin type 1 motif 6 [Source:NCBI gene;Acc:427160]	TSP_1	656	459	646	243	244	299	10.9523	8.53358	11.685	5.34077	4.73078	5.61554
ENSGALG00000016418	590.435	515.016	639.925	318.71	314.718	314.708	581.792	316.045	0.880806	1.45223112421597e-11	3.08783352172847e-10	BCLAF3	1	121356060	121377378	+	2602	protein_coding	BCLAF1 and THRAP3 family member 3 [Source:NCBI gene;Acc:100858121]	-	661	518	661	279	312	318	15.3958	13.4353	16.68	8.55463	8.43911	8.33195
ENSGALG00000011630	174.183	199.842	137.472	60.5434	38.3311	57.3996	170.499	52.0913	1.71375	1.56537961257906e-11	3.32345722217605e-10	GLI2	7	25779538	25958144	+	7507	protein_coding	Gallus gallus GLI family zinc finger 2 (GLI2), transcript variant 1, mRNA. [Source:RefSeq mRNA;Acc:NM_001271901]	-	195	201	142	53	38	58	1.57426	1.80699	1.24201	0.563266	0.35626	0.52673
ENSGALG00000005796	5262.11	4650.06	5508.58	3373.3	3445.76	2810.6	5140.25	3209.89	0.679557	1.60404369517251e-11	3.40047715497435e-10	XBP1	15	8001344	8004755	-	1953	protein_coding	X-box binding protein 1 [Source:HGNC Symbol;Acc:HGNC:12801]	bZIP_2	5891	4677	5690	2953	3416	2840	182.808	161.618	191.299	120.633	123.102	99.1386
ENSGALG00000050337	623.485	596.544	557.635	236.462	358.093	272.153	592.555	288.903	1.03445	1.67911645523966e-11	3.55033029191503e-10	-	14	15240125	15245053	-	4881	lncRNA	-	-	698	600	576	207	355	275	8.66672	8.29598	7.74846	3.3835	5.11881	3.84106
ENSGALG00000050814	65.2069	90.4758	64.8638	12.5656	9.07841	11.8758	73.5155	11.1733	2.72082	1.71721432558818e-11	3.62233426042194e-10	-	2	15910728	15919796	+	2628	protein_coding	patched domain containing 3 [Source:NCBI gene;Acc:428417]	-	73	91	67	11	9	12	1.68347	2.33691	1.67398	0.333942	0.241027	0.311302
ENSGALG00000003916	592.222	702.927	621.53	379.253	354.058	329.553	638.893	354.288	0.851267	1.71886702235381e-11	3.62233426042194e-10	SIAH1	11	7356723	7375225	+	2939	protein_coding	siah E3 ubiquitin protein ligase 1 [Source:NCBI gene;Acc:374076]	-	663	707	642	332	351	333	13.6717	16.2347	14.3429	9.01244	8.40537	7.72452
ENSGALG00000014421	359.978	249.554	290.435	130.225	120.037	128.654	299.989	126.305	1.2499	1.72474804160433e-11	3.62935902521348e-10	LCORL	4	75821282	75869811	+	2646	protein_coding	Gallus gallus ligand dependent nuclear receptor corepressor like (LCORL), mRNA. [Source:RefSeq mRNA;Acc:NM_001031160]	HTH_psq	403	251	300	114	119	130	9.23046	6.40191	7.44446	3.43731	3.16524	3.3495
ENSGALG00000001962	3537.25	3585.23	3740.8	2555.39	2608.53	2477.09	3621.09	2547	0.50762	1.80864268227167e-11	3.800283724431e-10	PTBP1	28	2892258	2920771	+	4629	protein_coding	Gallus gallus polypyrimidine tract binding protein 1 (PTBP1), mRNA. [Source:RefSeq mRNA;Acc:NM_001030935]	-	3960	3606	3864	2237	2586	2503	51.8461	52.5731	54.809	38.5552	39.3179	36.8638
ENSGALG00000005787	484.139	564.728	389.183	220.469	206.786	245.433	479.35	224.229	1.09546	1.82076905815525e-11	3.82012901361998e-10	ZNF143	5	9588123	9619996	-	3167	protein_coding	zinc finger protein 143 [Source:NCBI gene;Acc:428845]	zf-C2H2	542	568	402	193	205	248	10.3719	12.1039	8.3345	4.86198	4.5557	5.33864
ENSGALG00000051754	154.531	143.17	126.823	13.7079	16.1394	48.4927	141.508	26.1134	2.4253	1.83288771037175e-11	3.83989975322881e-10	-	27	7445506	7449624	-	1793	protein_coding	-	Filament	173	144	131	12	16	49	5.84755	5.4201	4.79725	0.533956	0.628043	1.86313
ENSGALG00000003879	535.054	753.634	548.922	253.597	320.771	297.884	612.536	290.75	1.07284	1.89825882634875e-11	3.97101251691105e-10	MFSD2A	23	5688384	5696791	+	2587	protein_coding	major facilitator superfamily domain containing 2A [Source:NCBI gene;Acc:419679]	-	599	758	567	222	318	301	14.0326	19.7742	14.3909	6.84637	8.65128	7.93226
ENSGALG00000013867	726.208	901.775	851.942	448.935	472.077	493.834	826.642	471.616	0.808304	1.99176519332728e-11	4.16051128213202e-10	PTPN2	2	97013090	97047494	+	2573	protein_coding	protein tyrosine phosphatase, non-receptor type 2 [Source:HGNC Symbol;Acc:HGNC:9650]	Y_phosphatase	813	907	880	393	468	499	19.1496	23.7899	22.4566	12.1859	12.8013	13.2217
ENSGALG00000004169	1255.9	1089.69	1207.24	673.974	764.604	743.225	1184.28	727.268	0.702989	2.00037765221003e-11	4.17238360664482e-10	-	4	1297142	1332719	-	4367	protein_coding	-	fn3	1406	1096	1247	590	758	751	19.5124	16.9376	18.7493	10.7789	12.2162	11.7242
ENSGALG00000003220	2374.25	2043.16	2219.89	1466.75	1482.81	1429.05	2212.43	1459.54	0.600471	2.01844807551444e-11	4.20391977833023e-10	UPF1	28	3849564	3866418	-	3476	protein_coding	UPF1, RNA helicase and ATPase [Source:NCBI gene;Acc:420119]	-	2658	2055	2293	1284	1470	1444	46.3429	39.8986	43.3138	29.4706	29.7637	28.3214
ENSGALG00000005283	1208.56	1106.59	1280.82	614.573	664.741	796.666	1198.66	691.993	0.791518	2.39209040343362e-11	4.97484961858618e-10	SLC25A36	9	6918243	6948708	-	5052	protein_coding	Gallus gallus solute carrier family 25 member 36 (SLC25A36), mRNA. [Source:RefSeq mRNA;Acc:NM_001007960]	Mito_carr	1353	1113	1323	538	659	805	16.2309	14.8682	17.1948	8.49617	9.18061	10.8632
ENSGALG00000009992	1514.05	1416.79	1450.24	880.735	1015.77	901.569	1460.36	932.693	0.646533	2.4176037594344e-11	5.02058063511697e-10	ARHGAP5	5	34812372	34925880	+	4801	protein_coding	Rho GTPase activating protein 5 [Source:NCBI gene;Acc:428883]	RhoGAP	1695	1425	1498	771	1007	911	21.3967	20.0313	20.4872	12.8123	14.7621	12.9364
ENSGALG00000002305	635.991	939.556	609.913	281.013	334.892	372.107	728.487	329.338	1.14333	2.54180809291626e-11	5.25552947629682e-10	ZBTB41	8	2975514	2990446	+	4757	protein_coding	zinc finger and BTB domain containing 41 [Source:NCBI gene;Acc:424353]	BTB	712	945	630	246	332	376	9.071	13.4068	8.69579	4.12578	4.91195	5.38867
ENSGALG00000012889	1157.65	1210.98	1134.63	764.218	765.613	737.287	1167.75	755.706	0.627917	2.80768045713162e-11	5.78008898732616e-10	ZCCHC2	2	68136178	68176758	-	3805	protein_coding	zinc finger CCHC-type containing 2 [Source:NCBI gene;Acc:420905]	-	1296	1218	1172	669	759	745	20.6423	21.6032	20.2244	14.0273	14.039	13.3484
ENSGALG00000004727	774.444	639.296	691.235	384.965	414.581	401.797	701.658	400.447	0.809297	2.83429333336201e-11	5.82645639640336e-10	ULK2	19	6954591	6988531	+	3006	protein_coding	unc-51 like autophagy activating kinase 2 [Source:HGNC Symbol;Acc:HGNC:13480]	Pkinase	867	643	714	337	411	406	17.4799	14.436	15.5959	8.94427	9.62282	9.20797
ENSGALG00000029702	2209	2704.33	1979.8	1049.8	1434.39	1257.84	2297.71	1247.34	0.880573	2.95955712504354e-11	6.07519464025508e-10	-	5	623897	633480	+	3090	pseudogene	-	WW	2473	2720	2045	919	1422	1271	48.5036	59.4068	43.4547	23.728	32.3885	28.0423
ENSGALG00000000478	806.6	735.737	884.858	392.961	399.45	513.627	809.065	435.346	0.892872	3.12551377228416e-11	6.39737301672495e-10	TANC2	27	4897150	5049377	+	6447	protein_coding	tetratricopeptide repeat, ankyrin repeat and coiled-coil containing 2 [Source:NCBI gene;Acc:419951]	-	903	740	914	344	396	519	8.48865	7.74639	9.30873	4.25701	4.32302	5.48828
ENSGALG00000012462	2762.81	2692.4	2609.07	1907.69	1890.33	1816.99	2688.09	1871.67	0.522517	3.12997963825445e-11	6.39737301672495e-10	KIF5C	7	34771501	34839047	+	6632	protein_coding	Gallus gallus kinesin family member 5C (KIF5C), mRNA. [Source:RefSeq mRNA;Acc:NM_001293305]	Kinesin	3093	2708	2695	1670	1874	1836	28.2647	27.5568	26.6819	20.0898	19.8872	18.8736
ENSGALG00000026163	50.915	55.6774	49.3739	1.14233	3.02614	1.97929	51.9888	2.04925	4.64332	3.50336604737469e-11	7.15027975800857e-10	TNFSF11	1	167840281	167860165	+	1203	protein_coding	Gallus gallus TNF superfamily member 11 (TNFSF11), mRNA. [Source:RefSeq mRNA;Acc:NM_001083361]	-	57	56	51	1	3	2	2.87156	3.14158	2.7836	0.0663191	0.175511	0.113342
ENSGALG00000010668	884.313	787.438	869.368	482.063	544.705	496.803	847.04	507.857	0.73772	3.56134708594029e-11	7.25821896799791e-10	WWC2	4	39881333	39966929	-	3867	protein_coding	WW and C2 domain containing 2 [Source:NCBI gene;Acc:422555]	WW	990	792	898	422	540	502	15.5156	13.8222	15.2477	8.70648	9.82809	8.85026
ENSGALG00000006113	1710.56	1702.14	1477.34	1095.49	1012.75	1010.43	1630.02	1039.56	0.649526	3.61653136114082e-11	7.36015796725887e-10	ZNF326	8	15351257	15372541	-	2395	protein_coding	Gallus gallus zinc finger protein 326 (ZNF326), mRNA. [Source:RefSeq mRNA;Acc:NM_001006533]	-	1915	1712	1526	959	1004	1021	48.4587	48.2418	41.8361	31.9461	29.5038	29.0634
ENSGALG00000039300	2542.18	2160.48	2612.94	1082.93	1245.76	1625.99	2438.53	1318.23	0.88673	3.83067239935848e-11	7.78484436537245e-10	NFAT5	11	18970250	19029815	+	6063	protein_coding	nuclear factor of activated T-cells 5 [Source:NCBI gene;Acc:415866]	RHD	2846	2173	2699	948	1235	1643	28.4483	24.1879	29.2292	12.4745	14.336	18.4747
ENSGALG00000026167	123.268	421.558	494.707	0	1.00871	4.94824	346.511	1.98565	7.41481	3.86348812770105e-11	7.84034926883607e-10	PIK3R5	18	1984539	2033615	-	4726	protein_coding	Gallus gallus phosphoinositide-3-kinase regulatory subunit 5 (PIK3R5), mRNA. [Source:RefSeq mRNA;Acc:NM_001030697]	-	138	424	511	0	1	5	1.76968	6.05477	7.09952	0	0.0148921	0.0721279
ENSGALG00000036017	999.541	986.286	1042.66	624.854	658.689	647.229	1009.5	643.591	0.649004	3.88309633408876e-11	7.86893177459865e-10	NCOA2	2	116504849	116596399	-	4529	protein_coding	nuclear receptor coactivator 2 [Source:NCBI gene;Acc:420176]	DUF1518	1119	992	1077	547	653	654	14.9739	14.7821	15.614	9.63583	10.1475	9.84469
ENSGALG00000009222	1353.27	1102.61	1415.39	703.674	780.743	786.77	1290.42	757.063	0.769015	3.96572917914877e-11	8.02496844973769e-10	FNDC3B	9	19471769	19619406	-	5553	protein_coding	Gallus gallus fibronectin type III domain containing 3B (FNDC3B), mRNA. [Source:RefSeq mRNA;Acc:NM_001252324]	fn3	1515	1109	1462	616	774	795	16.5346	13.4781	17.2871	8.85028	9.80986	9.76037
ENSGALG00000005597	5992.78	6339.27	5470.82	4256.32	3985.42	3843.79	5934.29	4028.51	0.559006	4.09527281334241e-11	8.27535553175545e-10	CNN3	8	13815244	13837179	+	1858	protein_coding	Gallus gallus calponin 3 (CNN3), mRNA. [Source:RefSeq mRNA;Acc:NM_001354671]	CH	6709	6376	5651	3726	3951	3884	218.837	231.594	199.701	159.993	149.662	142.515
ENSGALG00000000525	680.653	576.659	737.704	357.549	384.319	359.242	665.005	367.037	0.857465	4.14640179493328e-11	8.36680452841636e-10	MAP3K3	27	5141419	5180131	+	5381	protein_coding	mitogen-activated protein kinase kinase kinase 3 [Source:NCBI gene;Acc:419954]	Pkinase	762	580	762	313	381	363	8.58223	7.27429	9.29809	4.64072	4.98324	4.59907
ENSGALG00000004321	578.823	643.273	508.261	309.571	330.858	287.987	576.786	309.472	0.898197	4.20215105127261e-11	8.46730465013148e-10	OSER1	20	5492048	5500197	+	2325	protein_coding	Gallus gallus oxidative stress responsive serine rich 1 (OSER1), mRNA. [Source:RefSeq mRNA;Acc:NM_001029981]	-	648	647	525	271	328	291	16.8912	18.7805	14.8265	9.2993	9.92888	8.5329
ENSGALG00000006068	1635.53	1841.33	1804.57	916.148	1130.77	1157.89	1760.48	1068.27	0.719431	4.21853754695077e-11	8.48831721664698e-10	TNRC6A	14	7241377	7268892	+	5954	protein_coding	trinucleotide repeat containing 6A [Source:HGNC Symbol;Acc:HGNC:11969]	-	1831	1852	1864	802	1121	1170	18.6375	20.9922	20.556	10.7466	13.2509	13.3969
ENSGALG00000011084	132.2	160.073	113.27	30.8429	46.4008	39.5859	135.181	38.9432	1.7896	5.01908647043697e-11	1.00848950434196e-09	CCSAP	3	40068687	40076967	-	732	protein_coding	centriole, cilia and spindle associated protein [Source:HGNC Symbol;Acc:HGNC:29578]	-	148	161	117	27	46	40	12.2535	14.8436	10.4949	2.94277	4.42279	3.72542
ENSGALG00000008603	1529.24	1320.35	1252.74	825.904	891.702	776.873	1367.44	831.493	0.718141	5.34218706219675e-11	1.07189854771908e-09	ITPKA	5	24896103	24930838	+	2789	protein_coding	inositol-trisphosphate 3-kinase A [Source:HGNC Symbol;Acc:HGNC:6178]	-	1712	1328	1294	723	884	785	37.2018	32.1348	30.464	20.6821	22.3076	19.1888
ENSGALG00000006425	13706.8	18906.5	13739.5	7365.74	9573.69	9006.78	15450.9	8648.74	0.836998	5.3511184294141e-11	1.07218049430989e-09	SLC6A6	12	11318269	11407020	+	2820	protein_coding	Gallus gallus solute carrier family 6 member 6 (SLC6A6), mRNA. [Source:RefSeq mRNA;Acc:NM_001030600]	SNF	15345	19016	14192	6448	9491	9101	329.781	455.088	330.443	182.423	236.871	220.022
ENSGALG00000012135	13321	11797.6	13409.4	9233.44	8565.99	7592.58	12842.7	8464	0.601694	5.83836689327275e-11	1.16652699525335e-09	ATF4	1	50599346	50602300	-	1610	protein_coding	Gallus gallus activating transcription factor 4 (ATF4), mRNA. [Source:RefSeq mRNA;Acc:NM_204880]	bZIP_1	14913	11866	13851	8083	8492	7672	561.368	497.398	564.881	400.545	371.222	324.87
ENSGALG00000035239	1156.75	1045.94	1073.64	671.689	726.273	682.857	1092.11	693.606	0.654928	6.07824102725937e-11	1.2127538049627e-09	GLCCI1	2	24891742	24943662	+	4267	protein_coding	Gallus gallus glucocorticoid induced 1 (GLCCI1), mRNA. [Source:RefSeq mRNA;Acc:NM_001012855]	-	1295	1052	1109	588	720	690	18.3931	16.6387	17.0652	10.9941	11.8757	11.0244
ENSGALG00000009494	809.28	796.386	750.29	498.055	477.121	476.02	785.319	483.732	0.6997	6.6137794027045e-11	1.31776085833466e-09	THAP5	1	28571393	28579128	+	2223	protein_coding	Gallus gallus THAP domain containing 5 (THAP5), mRNA. [Source:RefSeq mRNA;Acc:NM_001006230]	THAP	906	801	775	436	473	481	24.7	24.3175	22.891	15.6477	14.9751	14.7514
ENSGALG00000040308	2026.77	2149.55	2010.78	1306.82	1372.86	1471.61	2062.37	1383.76	0.575081	6.64163224136286e-11	1.32146219148681e-09	BAHCC1	18	9193416	9208314	-	7408	protein_coding	BAH domain and coiled-coil containing 1 [Source:NCBI gene;Acc:776014]	BAH	2269	2162	2077	1144	1361	1487	18.5627	19.6961	18.4093	12.3205	12.9302	13.6847
ENSGALG00000015286	1060.28	1115.54	973.925	703.674	595.14	547.275	1049.91	615.363	0.772286	7.99559236326807e-11	1.58863610609647e-09	SESN1	3	67074926	67146996	+	1695	protein_coding	sestrin 1 [Source:NCBI gene;Acc:421766]	PA26	1187	1122	1006	616	590	553	42.4414	44.6734	38.97	28.9945	24.4981	22.2424
ENSGALG00000007362	509.15	577.653	539.241	327.848	288.492	296.894	542.014	304.411	0.833126	8.37787946752319e-11	1.66227396788768e-09	ZDHHC5	5	17232738	17242055	-	2798	protein_coding	zinc finger DHHC-type containing 5 [Source:HGNC Symbol;Acc:HGNC:18472]	-	570	581	557	287	286	300	12.3463	14.0137	13.071	8.18349	7.19396	7.30971
ENSGALG00000015791	2518.06	2119.72	2398.02	1584.41	1563.5	1450.82	2345.27	1532.91	0.613999	8.51519119898346e-11	1.68716848151208e-09	AKIRIN2	3	76359719	76377160	+	2289	protein_coding	akirin 2 [Source:NCBI gene;Acc:421821]	-	2819	2132	2477	1387	1550	1466	74.6376	62.8589	71.0529	48.3431	47.6579	43.6631
ENSGALG00000011468	92.8975	88.4873	72.6087	0	0	1.97929	84.6645	0.659765	6.93186	9.02017793500718e-11	1.78474242864045e-09	IGFBP5	7	23232312	23248990	+	810	protein_coding	insulin like growth factor binding protein 5 [Source:NCBI gene;Acc:424220]	-	104	89	75	0	0	2	7.78138	7.41533	6.07964	0	0	0.168334
ENSGALG00000007721	2508.23	2201.25	2450.3	1465.61	1595.78	1665.58	2386.59	1575.66	0.598694	1.01366953604026e-10	2.00287603473364e-09	ARHGAP21	2	16795056	16932049	+	7769	protein_coding	Gallus gallus Rho GTPase activating protein 21 (ARHGAP21), mRNA. [Source:RefSeq mRNA;Acc:NM_001177357]	RhoGAP	2808	2214	2531	1283	1582	1683	21.9049	19.2326	21.3909	13.1755	14.3315	14.7688
ENSGALG00000046326	32.1568	81.5276	51.3101	0	0	0	54.9982	0	8.15839	1.02079059859575e-10	2.01415275174446e-09	IL1R2	1	135054624	135066732	+	2664	protein_coding	interleukin 1 receptor type 2 [Source:NCBI gene;Acc:418715]	ig	36	82	53	0	0	0	0.818986	2.07733	1.3063	0	0	0
ENSGALG00000007215	2909.3	3057.29	2683.62	1867.71	2057.77	1921.9	2883.4	1949.13	0.564685	1.05112909725335e-10	2.07114593630308e-09	KIF5B	2	14216533	14248028	+	3303	protein_coding	kinesin family member 5B [Source:NCBI gene;Acc:420472]	Kinesin	3257	3075	2772	1635	2040	1942	59.761	62.8293	55.1044	39.4924	43.4681	40.0837
ENSGALG00000043535	343.899	290.318	327.223	149.645	168.455	150.426	320.48	156.175	1.03706	1.07569288681778e-10	2.11369942973878e-09	RIPK2	2	124171738	124191159	+	3726	protein_coding	Gallus gallus receptor interacting serine/threonine kinase 2 (RIPK2), mRNA. [Source:RefSeq mRNA;Acc:NM_001030943]	Pkinase_Tyr	385	292	338	131	167	152	6.26219	5.2889	5.95629	2.805	3.15445	2.78117
ENSGALG00000005840	700.304	646.256	655.414	386.107	384.319	422.579	667.325	397.669	0.746589	1.13246932948879e-10	2.21914141236552e-09	DENND5A	5	9681277	9737308	+	4196	protein_coding	DENN domain containing 5A [Source:NCBI gene;Acc:423048]	DENN	784	650	677	338	381	427	11.3237	10.4545	10.5939	6.42666	6.39056	6.93776
ENSGALG00000015780	9962.36	9378.66	10032.6	7237.79	5907.02	5427.23	9791.2	6190.68	0.661658	1.16066793716889e-10	2.27127409792693e-09	PNRC1	3	75829783	75832053	-	1734	protein_coding	Gallus gallus proline rich nuclear receptor coactivator 1 (PNRC1), mRNA. [Source:RefSeq mRNA;Acc:NM_001012291]	-	11153	9433	10363	6336	5856	5484	389.808	367.135	392.408	291.521	237.685	215.613
ENSGALG00000001163	1302.35	1291.52	1080.42	755.079	662.724	786.77	1224.76	734.858	0.737262	1.1711045299345e-10	2.28855351624785e-09	NDEL1	18	1701769	1724694	+	4089	protein_coding	Gallus gallus nudE neurodevelopment protein 1-like 1 (NDEL1), mRNA. [Source:RefSeq mRNA;Acc:NM_001030696]	-	1458	1299	1116	661	657	795	21.6097	21.4396	17.9204	12.897	11.3083	13.2549
ENSGALG00000011405	955.772	1215.95	932.296	499.198	572.949	634.364	1034.67	568.837	0.861538	1.18167530918022e-10	2.3060474595317e-09	SLC4A7	2	38388128	38516426	-	5421	protein_coding	solute carrier family 4 member 7 [Source:NCBI gene;Acc:420658]	Band_3_cyto	1070	1223	963	437	568	641	11.9622	15.2255	11.664	6.43141	7.37426	8.0613
ENSGALG00000001577	685.119	684.037	669.936	421.519	423.659	394.869	679.697	413.349	0.717993	1.19859423461243e-10	2.33586504326795e-09	FOXK2	18	3410347	3449930	-	1962	protein_coding	forkhead box K2 [Source:HGNC Symbol;Acc:HGNC:6036]	Fork_head	767	688	692	369	420	399	23.6922	23.6655	23.1584	15.0048	15.0661	13.8644
ENSGALG00000032563	1071	1144.37	932.296	615.715	645.576	658.116	1049.22	639.802	0.713128	1.25375637291406e-10	2.44002913777782e-09	FBXO34	5	56391533	56427632	-	3071	protein_coding	Gallus gallus F-box protein 34 (FBXO34), mRNA. [Source:RefSeq mRNA;Acc:NM_001031213]	-	1199	1151	963	539	640	665	23.6618	25.2942	20.5896	14.0027	14.6673	14.7628
ENSGALG00000041684	470.74	526.947	539.241	269.59	236.039	308.77	512.309	271.466	0.915363	1.29653591215517e-10	2.51984319298261e-09	FBXO30	3	46644883	46659412	-	3040	protein_coding	F-box protein 30 [Source:NCBI gene;Acc:421612]	-	527	530	557	236	234	312	10.5062	11.766	12.0305	6.19359	5.41741	6.99693
ENSGALG00000003081	2021.41	1902.97	1964.31	1254.28	1336.54	1401.34	1962.9	1330.72	0.560364	1.33761157568133e-10	2.59613276664253e-09	SUCO	8	4860575	4897990	-	4354	protein_coding	SUN domain containing ossification factor [Source:NCBI gene;Acc:424385]	-	2263	1914	2029	1098	1325	1416	31.4996	29.6674	30.5982	20.1195	21.4179	22.1718
ENSGALG00000014725	769.977	376.817	886.794	130.225	121.045	134.592	677.863	128.621	2.39805	1.37382490526697e-10	2.66279042182766e-09	PLK2	Z	18019411	18025319	-	2612	protein_coding	polo like kinase 2 [Source:NCBI gene;Acc:427150]	Pkinase	862	379	916	114	120	136	20.0006	9.79245	23.0263	3.48206	3.23339	3.54971
ENSGALG00000012865	418.932	330.088	334	156.499	177.533	187.043	361.007	173.692	1.05467	1.46207571421413e-10	2.8299905740074e-09	BRAF	1	56921170	57002305	-	3411	protein_coding	Gallus gallus B-Raf proto-oncogene, serine/threonine kinase (BRAF), mRNA. [Source:RefSeq mRNA;Acc:NM_205302]	Pkinase_Tyr	469	332	345	137	176	189	8.33296	6.56874	6.64109	3.20437	3.63145	3.77752
ENSGALG00000047486	893.245	975.349	935.2	508.336	611.28	589.83	934.598	569.815	0.712232	1.52649299772391e-10	2.94475031847105e-09	-	5	26626176	26650517	-	1500	protein_coding	-	RRM_1	1000	981	966	445	606	596	40.4033	44.137	42.2851	23.6686	28.4335	27.0883
ENSGALG00000011306	100.937	73.5737	57.1188	14.8503	11.0958	13.8551	77.2098	13.2671	2.54641	1.52756597315043e-10	2.94475031847105e-09	DES	7	22170600	22175002	-	2102	protein_coding	desmin [Source:NCBI gene;Acc:395906]	Filament	113	74	59	13	11	14	3.25802	2.37588	1.84298	0.493418	0.368307	0.454069
ENSGALG00000030419	777.123	959.441	850.974	509.479	510.408	528.472	862.513	516.12	0.740014	1.7064481978385e-10	3.28514338194693e-09	GLS	7	7856153	7908623	+	2172	protein_coding	Gallus gallus glutaminase (GLS), mRNA. [Source:RefSeq mRNA;Acc:NM_001031248]	-	870	965	879	446	506	534	24.2755	29.9842	26.5724	16.3825	16.3961	16.7613
ENSGALG00000039337	210.806	304.237	196.528	90.244	89.7754	94.0165	237.19	91.3453	1.37527	1.77328771221479e-10	3.40921143700566e-09	SH3BP5	2	41391821	41434407	+	2594	protein_coding	Gallus gallus SH3 domain binding protein 5 (SH3BP5), mRNA. [Source:RefSeq mRNA;Acc:NM_001030989]	-	236	306	203	79	89	95	5.51379	7.96117	5.1384	2.42975	2.41474	2.49678
ENSGALG00000048104	610.98	810.305	654.446	286.724	268.317	418.621	691.91	324.554	1.09025	1.79524256253636e-10	3.44676894149501e-09	-	7	18822449	18844131	+	4235	lncRNA	-	-	684	815	676	251	266	423	9.78839	12.9876	10.4808	4.72851	4.42056	6.80948
ENSGALG00000004455	1532.81	1351.17	1702.92	798.488	807.979	1031.21	1528.97	879.226	0.797608	1.87256412841581e-10	3.59038338807693e-09	USP34	3	2219254	2362677	-	11538	protein_coding	Gallus gallus ubiquitin specific peptidase 34 (USP34), mRNA. [Source:RefSeq mRNA;Acc:NM_001199416]	UCH	1716	1359	1759	699	801	1042	9.01353	7.94903	10.0101	4.83338	4.88598	6.15693
ENSGALG00000005016	1001.33	918.677	1197.56	525.471	518.478	668.012	1039.19	570.654	0.863932	1.88218558472716e-10	3.60398062365903e-09	ZNF608	Z	79844243	79926708	+	5501	protein_coding	zinc finger protein 608 [Source:NCBI gene;Acc:426810]	-	1121	924	1237	460	514	675	12.3502	11.3359	14.7649	6.67145	6.57614	8.36544
ENSGALG00000008328	458.235	406.644	527.623	210.188	251.169	252.36	464.167	237.906	0.96252	2.07134930156923e-10	3.96086471814165e-09	RSBN1L	1	12650569	12700021	-	2795	protein_coding	round spermatid basic protein 1 like [Source:HGNC Symbol;Acc:HGNC:24765]	-	513	409	545	184	249	255	11.1236	9.87568	12.8031	5.25219	6.26999	6.21992
ENSGALG00000029077	832.505	939.556	899.38	533.467	582.027	551.234	890.48	555.576	0.679657	2.29551889461328e-10	4.37777271387694e-09	CBL	24	4255942	4287074	-	4034	protein_coding	Cbl proto-oncogene [Source:HGNC Symbol;Acc:HGNC:1541]	UBA	932	945	929	467	577	557	14.0019	15.8096	15.121	9.23602	10.0668	9.41339
ENSGALG00000015073	423.398	499.108	384.342	211.331	243.1	214.753	435.616	223.061	0.964451	2.32884354219498e-10	4.43538838263498e-09	TMEM39A	1	81358311	81383483	-	1908	protein_coding	transmembrane protein 39A [Source:HGNC Symbol;Acc:HGNC:25600]	-	474	502	397	185	241	217	15.056	17.7562	13.662	7.73566	8.88972	7.75368
ENSGALG00000011639	1254.12	1036.99	1178.2	625.996	674.829	772.915	1156.44	691.246	0.741801	2.39388812598478e-10	4.55318160784768e-09	-	5	51944497	51977507	+	4725	protein_coding	-	-	1404	1043	1217	548	669	781	18.0083	14.8973	16.9118	9.25301	9.96492	11.2688
ENSGALG00000010763	771.764	735.737	687.362	462.643	445.851	433.466	731.621	447.32	0.71067	2.39738750466093e-10	4.55375765218661e-09	TRIP11	5	44728801	44756472	-	5943	protein_coding	thyroid hormone receptor interactor 11 [Source:NCBI gene;Acc:423414]	-	864	740	710	405	442	438	8.81082	8.40333	7.8443	5.43693	5.23439	5.02453
ENSGALG00000007158	299.237	156.096	461.791	13.7079	35.3049	21.7722	305.708	23.595	3.69155	2.49920010647388e-10	4.73452190383336e-09	SOCS1	14	9342202	9344743	+	1003	protein_coding	suppressor of cytokine signaling 1 [Source:NCBI gene;Acc:416630]	SH2	335	157	477	12	35	22	20.2419	10.5639	31.2262	0.954519	2.45593	1.49537
ENSGALG00000016547	815.533	744.685	756.099	470.639	450.894	502.741	772.106	474.758	0.701739	2.72128661181081e-10	5.14839961113636e-09	TXLNG	1	122800841	122819731	-	1971	protein_coding	taxilin gamma [Source:NCBI gene;Acc:418618]	-	913	749	781	412	447	508	28.0732	25.6461	26.0175	16.6769	15.9614	17.5713
ENSGALG00000043033	798.561	1048.92	1123.98	549.46	517.469	580.923	990.489	549.284	0.849898	2.76906306079717e-10	5.23183983608972e-09	EYA1	2	116925618	117074063	-	2597	protein_coding	EYA transcriptional coactivator and phosphatase 1 [Source:NCBI gene;Acc:395718]	-	894	1055	1161	481	513	587	20.8629	27.4161	29.3536	14.7767	13.9026	15.4097
ENSGALG00000009403	988.822	883.879	930.359	573.449	584.044	617.54	934.354	591.678	0.65907	2.81596668856906e-10	5.31341211196752e-09	GRK5	6	30989133	31145085	+	1773	protein_coding	G protein-coupled receptor kinase 5 [Source:NCBI gene;Acc:423929]	Pkinase	1107	889	961	502	579	624	37.8397	33.8391	35.589	22.5891	22.9837	23.994
ENSGALG00000025907	956.666	766.559	955.53	506.052	559.835	502.741	892.918	522.876	0.772243	3.05988587061751e-10	5.76602303079591e-09	ZBTB7A	28	1514344	1527534	+	2420	protein_coding	Gallus gallus zinc finger and BTB domain containing 7A (ZBTB7A), mRNA. [Source:RefSeq mRNA;Acc:NM_204680]	BTB	1071	771	987	443	555	508	26.8215	21.5013	26.7796	14.6047	16.1409	14.3112
ENSGALG00000006652	519.869	483.2	581.838	267.305	259.239	326.584	528.302	284.376	0.892463	4.06094879462578e-10	7.64230865630633e-09	DIP2C	2	9990437	10275976	-	5208	protein_coding	disco interacting protein 2 homolog C [Source:NCBI gene;Acc:420456]	AMP-binding	582	486	601	234	257	330	6.77268	6.29783	7.57714	3.58467	3.47305	4.31986
ENSGALG00000034590	908.43	759.599	787.078	499.198	484.182	508.679	818.369	497.353	0.719143	4.13351875708869e-10	7.76861585929888e-09	CELF2	1	6143111	6513417	+	3735	protein_coding	CUGBP Elav-like family member 2 [Source:HGNC Symbol;Acc:HGNC:2550]	RRM_1	1017	764	813	437	480	514	16.5021	13.8047	14.2923	9.33458	9.04482	9.38208
ENSGALG00000007944	1274.66	1027.05	1271.14	582.588	622.376	791.718	1190.95	665.56	0.838663	4.14026212025476e-10	7.77103743941361e-09	HECW2	7	9813840	9920479	-	6310	protein_coding	HECT, C2 and WW domain containing E3 ubiquitin protein ligase 2 [Source:NCBI gene;Acc:424050]	HECT	1427	1033	1313	510	617	800	13.7058	11.0483	13.6627	6.4483	6.88185	8.64345
ENSGALG00000025896	73.2461	72.5795	80.3536	14.8503	11.0958	19.7929	75.3931	15.2464	2.30353	4.26710917879001e-10	7.99858386329506e-09	PLPPR4	8	12637014	12664559	-	2160	protein_coding	phospholipid phosphatase related 4 [Source:NCBI gene;Acc:424476]	-	82	73	83	13	11	20	2.30074	2.28084	2.52305	0.480169	0.358417	0.631252
ENSGALG00000036365	1132.63	1085.71	1072.67	764.218	646.585	698.691	1097.01	703.165	0.642792	4.78796886008021e-10	8.96312803951416e-09	POGZ	25	365295	381988	+	3970	protein_coding	pogo transposable element with ZNF domain [Source:NCBI gene;Acc:429985]	DDE	1268	1092	1108	669	641	706	19.357	18.5634	18.3253	13.4443	11.3636	12.1239
ENSGALG00000038504	1403.29	1130.45	1381.5	807.626	850.344	736.298	1305.08	798.09	0.710077	4.90861424948798e-10	9.17691845120811e-09	MID1	1	125930064	126095986	+	2495	protein_coding	Gallus gallus midline 1 (MID1), mRNA. [Source:RefSeq mRNA;Acc:NM_204129]	SPRY	1571	1137	1427	707	843	744	38.1605	30.755	37.5539	22.6075	23.7797	20.3296
ENSGALG00000005882	1277.34	1131.44	1108.49	640.846	714.168	798.645	1172.43	717.887	0.706878	5.03401453532779e-10	9.39902635259237e-09	LRCH2	4	2861231	2899005	-	5758	protein_coding	leucine rich repeats and calponin homology domain containing 2 [Source:HGNC Symbol;Acc:HGNC:29292]	CH	1430	1138	1145	561	708	807	15.0513	13.3382	13.0568	7.77312	8.65388	9.55495
ENSGALG00000007330	3154.05	3240.23	3014.71	2330.35	2188.91	2152.48	3136.33	2223.91	0.496284	5.2092900148645e-10	9.71355308269105e-09	CTNND1	5	17194978	17220348	-	3798	protein_coding	catenin delta 1 [Source:NCBI gene;Acc:428852]	Arm	3531	3259	3114	2040	2170	2175	56.3444	57.9102	53.8351	42.8528	40.2119	39.0419
ENSGALG00000015351	640.457	477.235	607.009	291.294	339.936	276.112	574.9	302.447	0.927046	5.25817828902217e-10	9.7918964582235e-09	CBLB	1	87757880	87881272	-	4024	protein_coding	Cbl proto-oncogene B [Source:NCBI gene;Acc:418406]	-	717	480	627	255	337	279	10.7987	8.05024	10.2308	5.05576	5.89415	4.72686
ENSGALG00000008663	3631.94	3511.65	3679.81	2643.35	2659.97	2465.21	3607.8	2589.51	0.478634	5.275827111822e-10	9.8119364275478e-09	DDAH1	8	16625897	16672394	+	1605	protein_coding	dimethylarginine dimethylaminohydrolase 1 [Source:HGNC Symbol;Acc:HGNC:2715]	-	4066	3532	3801	2314	2637	2491	153.533	148.515	155.498	115.025	115.634	105.81
ENSGALG00000035768	1149.61	1201.04	1118.17	787.064	767.63	756.091	1156.27	770.262	0.586268	5.37919903583445e-10	9.99114334608835e-09	SCAP	2	930719	981286	+	5372	protein_coding	SREBF chaperone [Source:NCBI gene;Acc:420380]	-	1287	1208	1155	689	761	764	14.5195	15.176	14.1172	10.2326	9.97007	9.69581
ENSGALG00000010961	2463.57	2331.49	2234.41	1627.82	1688.58	1515.15	2343.16	1610.52	0.541218	5.75024007004387e-10	1.06663958382611e-08	IGF2BP3	2	31154360	31262400	-	5459	protein_coding	Gallus gallus insulin like growth factor 2 mRNA binding protein 3 (IGF2BP3), mRNA. [Source:RefSeq mRNA;Acc:NM_001006359]	KH_1	2758	2345	2308	1425	1674	1531	30.6189	28.9905	27.7603	20.826	21.582	19.12
ENSGALG00000038776	1012.05	980.32	1076.54	493.486	607.245	685.826	1022.97	595.519	0.778808	5.90513677854747e-10	1.09252699411932e-08	SYDE2	8	16703837	16727351	+	3064	protein_coding	synapse defective Rho GTPase homolog 2 [Source:HGNC Symbol;Acc:HGNC:25841]	RhoGAP	1133	986	1112	432	602	693	22.4104	21.7177	23.8297	11.2486	13.8279	15.4195
ENSGALG00000013124	903.071	806.328	1004.9	550.602	510.408	573.996	904.768	545.002	0.731461	5.95329818673951e-10	1.1000088971244e-08	FHOD3	2	83079749	83445594	+	7319	protein_coding	formin homology 2 domain containing 3 [Source:HGNC Symbol;Acc:HGNC:26178]	FH2	1011	811	1038	482	506	580	8.37159	7.47816	9.31209	5.25411	4.86573	5.4026
ENSGALG00000048321	429.651	313.185	462.759	206.761	158.368	192.981	401.865	186.037	1.11318	5.98142445979488e-10	1.10377425976992e-08	-	3	38036754	38052061	+	4206	protein_coding	-	-	481	315	478	181	157	195	6.93081	5.05437	7.46209	3.43331	2.62712	3.16076
ENSGALG00000010628	888.779	688.014	845.165	426.089	504.356	455.238	807.319	461.894	0.805346	6.1418389137666e-10	1.13190992452159e-08	ACSL1	4	39432686	39469690	+	3917	protein_coding	Gallus gallus acyl-CoA synthetase long chain family member 1 (ACSL1), mRNA. [Source:RefSeq mRNA;Acc:NM_001012578]	AMP-binding	995	692	873	373	500	460	15.3949	11.9228	14.634	7.5973	8.98392	8.00628
ENSGALG00000052873	1506.9	1474.46	1740.67	783.637	970.381	1054.96	1574.01	936.328	0.748171	6.38493584382489e-10	1.17519116319289e-08	MAPKBP1	5	25266455	25360816	+	9768	protein_coding	mitogen-activated protein kinase binding protein 1 [Source:NCBI gene;Acc:771487]	-	1687	1483	1798	686	962	1066	10.4669	10.2462	12.0861	5.60303	6.93137	7.44009
ENSGALG00000039489	231.351	104.395	162.643	19.4196	45.3921	50.472	166.13	38.4279	2.10428	6.53062027057771e-10	1.20045440483419e-08	RF00002	16	1804045	1804197	+	153	rRNA	5.8S ribosomal RNA [Source:NCBI gene;Acc:112533598]	-	259	105	168	17	45	51	102.593	46.3152	72.0974	8.86465	20.7	22.7251
ENSGALG00000034834	605.62	585.607	589.583	372.399	353.049	359.242	593.603	361.563	0.71594	7.05458579996211e-10	1.29509831580232e-08	WWC3	1	126239162	126334970	-	3943	protein_coding	WWC family member 3 [Source:HGNC Symbol;Acc:HGNC:29237]	WW	678	589	609	326	350	363	10.421	10.0812	10.1413	6.59622	6.24728	6.27634
ENSGALG00000041025	41.0893	36.7869	78.4174	4.56931	5.04356	1.97929	52.0978	3.86406	3.76308	7.37832325813515e-10	1.35072868305483e-08	FOXJ1	18	4495739	4501676	+	2681	protein_coding	Gallus gallus forkhead box J1 (FOXJ1), mRNA. [Source:RefSeq mRNA;Acc:NM_001321535]	Fork_head	46	37	81	4	5	2	1.03985	0.931387	1.98376	0.119033	0.131257	0.0508581
ENSGALG00000008204	215.272	154.107	254.614	73.109	73.636	86.0993	207.998	77.6148	1.42139	7.38605674645313e-10	1.35072868305483e-08	FEM1C	Z	79117516	79130913	-	2042	protein_coding	fem-1 homolog C [Source:NCBI gene;Acc:431262]	-	241	155	263	64	73	87	7.15269	5.12273	8.45672	2.50051	2.51603	2.90463
ENSGALG00000017062	3875.79	3543.47	3975.08	2108.74	2306.93	2794.76	3798.11	2403.48	0.659747	7.40328572242803e-10	1.35214369745782e-08	NBEA	1	174375172	174843962	-	9453	protein_coding	neurobeachin [Source:NCBI gene;Acc:395195]	Beach	4339	3564	4106	1846	2287	2824	27.8182	25.4445	28.5201	15.58	17.0273	20.3668
ENSGALG00000015367	3500.63	3452.99	2858.85	2080.18	2262.54	2142.59	3270.82	2161.77	0.597368	8.18745493734182e-10	1.48932503662518e-08	NECTIN3	1	89486875	89545180	+	2150	protein_coding	nectin cell adhesion molecule 3 [Source:NCBI gene;Acc:418415]	V-set	3919	3473	2953	1821	2243	2165	110.47	109.016	90.1834	67.5734	73.4244	68.6509
ENSGALG00000011141	50.0217	59.6544	32.9159	2.28466	0	2.96894	47.5307	1.7512	4.77165	8.1887728591624e-10	1.48932503662518e-08	ITGB6	7	21793549	21822090	+	2752	protein_coding	integrin subunit beta 6 [Source:NCBI gene;Acc:424191]	-	56	60	34	2	0	3	1.23324	1.47139	0.811208	0.057981	0	0.0743189
ENSGALG00000009549	3557.8	3225.31	3254.81	2482.28	2264.56	2275.2	3345.97	2340.68	0.516002	8.19620124044741e-10	1.48932503662518e-08	KPNA4	9	22276441	22299523	+	3654	protein_coding	Gallus gallus karyopherin subunit alpha 4 (KPNA4), mRNA. [Source:RefSeq mRNA;Acc:NM_001007963]	Arm	3983	3244	3362	2173	2245	2299	66.0618	59.9153	60.4131	47.4455	43.2412	42.8941
ENSGALG00000051505	167.93	146.153	163.612	54.8318	65.5663	64.3271	159.232	61.5751	1.36847	8.22333961857264e-10	1.4923528179132e-08	ZNF503	6	15415982	15419961	+	2948	protein_coding	zinc finger protein 503 [Source:NCBI gene;Acc:770136]	-	188	147	169	48	65	65	3.8649	3.36523	3.7641	1.29903	1.5518	1.50319
ENSGALG00000039999	125.054	91.47	125.855	30.8429	39.3398	30.6791	114.126	33.6206	1.76248	8.42909988676591e-10	1.52774754436218e-08	-	2	12843397	12845408	+	1902	pseudogene	-	Fz	140	92	130	27	39	31	4.46093	3.2644	4.48781	1.13255	1.44312	1.11116
ENSGALG00000009512	49.1285	53.6889	37.7565	4.56931	5.04356	1.97929	46.858	3.86406	3.6112	9.89533113822033e-10	1.78667791375269e-08	TFPI2	2	23301645	23311143	-	2098	protein_coding	tissue factor pathway inhibitor 2 [Source:NCBI gene;Acc:420561]	Kunitz_BPTI	55	54	39	4	5	2	1.58879	1.73706	1.22056	0.15211	0.167731	0.0649907
ENSGALG00000032181	326.928	391.73	331.096	140.506	150.298	203.867	349.918	164.891	1.08211	9.98548777178715e-10	1.80067416198582e-08	LRP4	5	23544732	23622789	+	6945	protein_coding	LDL receptor related protein 4 [Source:NCBI gene;Acc:423189]	Ldl_recept_a	366	394	342	123	149	206	3.19387	3.82868	3.23337	1.41298	1.50995	2.02219
ENSGALG00000011138	840.544	788.432	735.768	461.501	517.469	383.983	788.248	454.318	0.79563	1.00597392162479e-09	1.81177047882007e-08	CCNK	5	48197831	48210529	+	2660	protein_coding	Gallus gallus cyclin K (CCNK), mRNA. [Source:RefSeq mRNA;Acc:NM_001031209]	-	941	793	760	404	513	388	21.4396	20.1195	18.76	12.1172	13.5733	9.94436
ENSGALG00000025977	1707.88	1354.15	1649.67	1047.52	911.876	978.761	1570.57	979.384	0.682188	1.01375299551068e-09	1.82347540076328e-08	GADD45A	8	29041359	29042869	+	1162	protein_coding	growth arrest and DNA damage inducible alpha [Source:NCBI gene;Acc:693255]	-	1912	1362	1704	917	904	989	99.7218	79.1036	96.2864	62.9604	54.7535	58.0252
ENSGALG00000038834	1539.95	1632.54	1579.97	994.968	1032.92	1153.93	1584.15	1060.61	0.57801	1.0606045032041e-09	1.90294354567326e-08	MAGI2	1	11833981	12556826	+	4763	protein_coding	membrane associated guanylate kinase, WW and PDZ domain containing 2 [Source:NCBI gene;Acc:417729]	PDZ	1724	1642	1632	871	1024	1166	21.9364	23.2658	22.4979	14.5895	15.131	16.6896
ENSGALG00000010325	1410.43	1282.57	1228.54	749.368	886.658	865.941	1307.18	833.989	0.647686	1.09712082231152e-09	1.96598531253458e-08	PPP1R12A	1	39644313	39767984	-	5014	protein_coding	Gallus gallus protein phosphatase 1 regulatory subunit 12A (PPP1R12A), mRNA. [Source:RefSeq mRNA;Acc:NM_205123]	-	1579	1290	1269	656	879	875	19.0856	17.3632	16.618	10.4382	12.3383	11.8974
ENSGALG00000010412	550.239	638.302	540.209	367.83	305.64	300.853	576.25	324.774	0.828832	1.13010506576417e-09	2.02000963197947e-08	WWTR1	9	23950498	23990584	+	1161	protein_coding	WW domain containing transcription regulator 1 [Source:NCBI gene;Acc:100859902]	WW	616	642	558	322	303	304	32.1556	37.3188	31.5576	22.1273	18.3679	17.8512
ENSGALG00000002375	4825.31	4128.08	4549.18	2581.66	2814.31	3312.35	4500.86	2902.77	0.632505	1.21222975910835e-09	2.16408836444331e-08	NOTCH1	17	8107664	8143170	+	10112	protein_coding	Gallus gallus notch 1 (NOTCH1), mRNA. [Source:RefSeq mRNA;Acc:NM_001030295]	EGF_CA	5402	4152	4699	2260	2790	3347	32.3762	27.7106	30.512	17.831	19.4185	22.5655
ENSGALG00000002549	37.5163	62.6371	37.7565	1.14233	1.00871	2.96894	45.97	1.70666	4.72807	1.23730758940949e-09	2.20609310622373e-08	RGS1	8	3999641	4003821	-	1896	protein_coding	regulator of G protein signaling 1 [Source:HGNC Symbol;Acc:HGNC:9991]	RGS	42	63	39	1	1	3	1.34252	2.24248	1.3506	0.042079	0.0371203	0.107872
ENSGALG00000001550	2785.14	2841.54	2732.02	1915.69	1961.95	2093.1	2786.23	1990.25	0.485042	1.28225317935322e-09	2.28337234913325e-08	RBM39	20	1031067	1059871	+	2775	protein_coding	RNA binding motif protein 39 [Source:NCBI gene;Acc:428133]	RRM_1	3118	2858	2822	1677	1945	2115	68.096	69.5064	66.7722	48.2141	49.3294	51.9606
ENSGALG00000053281	351.939	239.612	350.458	154.214	132.141	138.551	314.003	141.635	1.15104	1.29868258445272e-09	2.30974183497046e-08	PKIA	2	120210420	120249139	+	3286	protein_coding	protein kinase (cAMP-dependent, catalytic) inhibitor alpha [Source:NCBI gene;Acc:396333]	-	394	241	362	135	131	140	7.2667	4.94965	7.2334	3.27771	2.80578	2.90461
ENSGALG00000015969	2203.64	2525.37	2320.57	1495.31	1393.03	1712.09	2349.86	1533.48	0.615352	1.30896631162085e-09	2.32512893707614e-08	FAM135A	3	82677497	82757736	-	6596	protein_coding	family with sequence similarity 135 member A [Source:NCBI gene;Acc:421871]	-	2467	2540	2397	1309	1381	1730	22.6671	25.9883	23.861	15.833	14.7354	17.881
ENSGALG00000014813	184.009	164.05	248.806	81.1053	74.6447	78.1821	198.955	77.9774	1.35203	1.34441368245561e-09	2.38512046329548e-08	HOMER1	Z	22241850	22331531	+	1144	protein_coding	homer scaffolding protein 1 [Source:NCBI gene;Acc:427181]	-	206	165	257	71	74	79	10.9131	9.73382	14.7506	4.9515	4.55255	4.70791
ENSGALG00000043460	142.919	146.153	204.272	58.2588	64.5576	57.3996	164.448	60.072	1.45177	1.38281429295263e-09	2.45019557430387e-08	SOX2	9	17025522	17026706	-	1185	protein_coding	Gallus gallus SRY-box 2 (SOX2), mRNA. [Source:RefSeq mRNA;Acc:NM_205188]	HMG_box	160	147	211	51	64	58	8.18295	8.37191	11.6914	3.43365	3.80112	3.33685
ENSGALG00000015451	1200.52	1369.07	1337.94	728.806	673.82	918.393	1302.51	773.673	0.750633	1.40563884292196e-09	2.48754421816972e-08	ZNF462	Z	55574822	55632691	+	7581	protein_coding	zinc finger protein 462 [Source:HGNC Symbol;Acc:HGNC:21684]	-	1344	1377	1382	638	668	928	10.7444	12.2584	11.9697	6.71426	6.20154	8.34542
ENSGALG00000005505	1763.27	2390.15	1449.27	968.695	917.928	1097.52	1867.56	994.714	0.908459	1.58467368729849e-09	2.80090091181814e-08	PIK3CB	9	5767466	5850702	-	4975	protein_coding	Gallus gallus phosphatidylinositol-4,5-bisphosphate 3-kinase catalytic subunit beta (PIK3CB), mRNA. [Source:RefSeq mRNA;Acc:NM_001031311]	PI3Ka	1974	2404	1497	848	910	1109	24.0471	32.6112	19.7574	13.599	12.8735	15.1973
ENSGALG00000037682	493.965	372.84	447.27	220.469	221.917	251.37	438.025	231.252	0.921584	1.66533564844844e-09	2.93982300468358e-08	CCSER2	6	1634831	1751717	+	6077	protein_coding	coiled-coil serine rich protein 2 [Source:NCBI gene;Acc:423606]	-	553	375	462	193	220	254	5.51498	4.16454	4.99177	2.5338	2.5479	2.84952
ENSGALG00000008457	485.032	441.442	416.29	249.028	232.004	270.174	447.588	250.402	0.838188	1.87718923173072e-09	3.30304933872582e-08	RIN2	3	4154797	4182140	+	3032	protein_coding	Ras and Rab interactor 2 [Source:HGNC Symbol;Acc:HGNC:18750]	VPS9	543	444	430	218	230	273	10.8537	9.88278	9.31196	5.73629	5.33885	6.13847
ENSGALG00000015019	279.586	249.554	332.064	148.503	133.15	130.633	287.068	137.429	1.06446	1.87804995392946e-09	3.30304933872582e-08	-	Z	24956185	25022351	-	1580	protein_coding	-	-	313	251	343	130	132	132	12.0059	10.7212	14.2541	6.56433	5.87985	5.69565
ENSGALG00000015033	1631.07	1232.86	1582.87	783.637	857.405	981.73	1482.26	874.258	0.761266	1.95731508474466e-09	3.4382134028696e-08	REV3L	3	66086797	66200963	+	9538	protein_coding	REV3 like, DNA directed polymerase zeta catalytic subunit [Source:NCBI gene;Acc:428622]	DNA_pol_B	1826	1240	1635	686	850	992	11.6025	8.77384	11.2554	5.73814	6.27207	7.09057
ENSGALG00000050605	724.422	643.273	700.916	416.95	426.685	443.362	689.537	428.999	0.684598	2.04174268519594e-09	3.58210176025879e-08	AMMECR1L	9	1641379	1647044	-	2240	protein_coding	AMMECR1 like [Source:HGNC Symbol;Acc:HGNC:28658]	-	811	647	724	365	423	448	21.9423	19.4931	21.2223	13.0002	13.2905	13.635
ENSGALG00000044642	363.551	383.776	282.69	149.645	158.368	189.023	343.339	165.679	1.04946	2.04669150218913e-09	3.58576164482344e-08	SENP7	1	86387245	86424407	-	3164	protein_coding	SUMO1/sentrin specific peptidase 7 [Source:NCBI gene;Acc:769280]	Peptidase_C48	407	386	292	131	157	191	7.7959	8.23334	6.05966	3.30323	3.49231	4.11551
ENSGALG00000010579	217.059	246.571	299.148	106.237	130.124	98.9647	254.259	111.775	1.18434	2.04886282387076e-09	3.58576164482344e-08	STON2	5	41075417	41130702	-	2794	protein_coding	stonin 2 [Source:NCBI gene;Acc:423390]	Adap_comp_sub	243	248	309	93	129	100	5.27094	5.99033	7.26162	2.65559	3.24947	2.44006
ENSGALG00000001182	1557.82	1333.28	1512.2	897.87	985.512	1007.46	1467.76	963.614	0.606761	2.0869978497458e-09	3.64355041268121e-08	NCOA6	20	521820	567192	+	7100	protein_coding	nuclear receptor coactivator 6 [Source:NCBI gene;Acc:419122]	-	1744	1341	1562	786	977	1018	14.8866	12.7466	14.4452	8.83219	9.68469	9.77499
ENSGALG00000035325	92.0043	36.7869	70.6725	1.14233	0	0	66.4879	0.380776	7.47494	2.22294481082914e-09	3.87614097614099e-08	PMAIP1	Z	9445555	9446532	+	792	protein_coding	Gallus gallus phorbol-12-myristate-13-acetate-induced protein 1 (PMAIP1), mRNA. [Source:RefSeq mRNA;Acc:NM_001302097]	-	103	37	73	1	0	0	7.88171	3.15284	6.05201	0.100735	0	0
ENSGALG00000032690	857.515	978.332	864.527	499.198	604.219	564.099	900.125	555.838	0.693949	2.22686205254969e-09	3.87822454775341e-08	DDX51	15	8375819	8385478	+	2736	protein_coding	DEAD-box helicase 51 [Source:HGNC Symbol;Acc:HGNC:20082]	DEAD	960	984	893	437	599	570	21.2649	24.2719	21.4307	12.7429	15.4085	14.2032
ENSGALG00000013651	151.852	177.969	177.165	37.6968	73.636	66.3064	168.995	59.2131	1.50455	2.30895163121091e-09	4.01627899123695e-08	RNF217	3	60217079	60270213	-	1688	protein_coding	ring finger protein 217 [Source:HGNC Symbol;Acc:HGNC:21487]	IBR	170	179	183	33	73	67	6.10358	7.15659	7.11837	1.55972	3.04369	2.70601
ENSGALG00000031331	135.773	186.917	96.8116	44.5508	40.3485	41.5652	139.834	42.1548	1.73048	2.33424283396796e-09	4.05038044003746e-08	PKIG	20	5369809	5382599	-	625	protein_coding	Gallus gallus protein kinase (cAMP-dependent, catalytic) inhibitor gamma (PKIG), mRNA. [Source:RefSeq mRNA;Acc:NM_001302151]	-	152	188	100	39	40	42	14.7391	20.3003	10.5056	4.97839	4.50432	4.58138
ENSGALG00000028517	6198.23	5951.52	5654.76	4465.36	4379.83	4192.15	5934.84	4345.78	0.449775	2.3441820010672e-09	4.06267844126561e-08	EIF1	27	7456332	7463267	+	1527	protein_coding	Gallus gallus eukaryotic translation initiation factor 1 (EIF1), mRNA. [Source:RefSeq mRNA;Acc:NM_001167735]	SUI1	6939	5986	5841	3909	4342	4236	275.401	264.559	251.16	204.235	200.124	189.123
ENSGALG00000008953	41.9825	80.5334	53.2464	5.71164	11.0958	5.93788	58.5874	7.58179	2.94038	2.38974744184088e-09	4.13661507368957e-08	AASS	1	23009937	23038493	+	4626	protein_coding	aminoadipate-semialdehyde synthase [Source:NCBI gene;Acc:417757]	Saccharop_dh	47	81	55	5	11	6	0.615745	1.18169	0.780654	0.086232	0.167354	0.0884244
ENSGALG00000017414	1782.92	1725.01	1520.91	1198.3	1061.17	1009.44	1676.28	1089.64	0.622371	2.39754382373193e-09	4.14507394573849e-08	JUP	27	7477796	7493324	-	3166	protein_coding	Gallus gallus junction plakoglobin (JUP), mRNA. [Source:RefSeq mRNA;Acc:NM_001267553]	Arm	1996	1735	1571	1049	1052	1020	38.2083	36.984	32.5812	26.4344	23.3859	21.9642
ENSGALG00000013205	1200.52	1136.42	1179.17	733.375	786.796	828.335	1172.03	782.835	0.581578	2.40302540854595e-09	4.14951514789643e-08	ETNK1	1	66453732	66480164	-	1622	protein_coding	ethanolamine kinase 1 [Source:NCBI gene;Acc:418196]	Choline_kinase	1344	1143	1218	642	780	837	50.2177	47.5577	49.3058	31.5783	33.8449	35.1804
ENSGALG00000009977	983.463	1023.07	766.748	559.741	563.87	497.793	924.428	540.468	0.774883	2.42682277199556e-09	4.18553477116812e-08	SMAD1	4	31116058	31162776	+	3338	protein_coding	SMAD family member 1 [Source:NCBI gene;Acc:395680]	MH2	1101	1029	792	490	559	503	19.9898	20.8044	15.579	11.7115	11.7862	10.2733
ENSGALG00000012513	1180.87	1244.79	1145.28	833.9	794.865	781.821	1190.31	803.529	0.567292	2.55120155293852e-09	4.39473002698454e-08	STAM2	7	35401143	35426412	-	3478	protein_coding	signal transducing adaptor molecule 2 [Source:HGNC Symbol;Acc:HGNC:11358]	SH3_1	1322	1252	1183	730	788	790	23.0362	24.2941	22.3335	16.7455	15.9458	15.4855
ENSGALG00000007048	10784.1	11180.2	10420.8	7444.56	7460.44	8432.79	10795.1	7779.26	0.472557	2.56191030311395e-09	4.40784712296635e-08	SYNM	10	17303559	17324081	+	8689	protein_coding	Gallus gallus synemin (SYNM), mRNA. [Source:RefSeq mRNA;Acc:NM_204809]	Filament	12073	11245	10764	6517	7396	8521	84.2081	87.3404	81.3403	59.8387	59.9069	66.8571
ENSGALG00000015314	429.651	387.753	467.6	255.882	218.891	235.536	428.335	236.769	0.856831	2.73407748966042e-09	4.69839178741886e-08	BEND3	3	67984758	67993302	+	2895	protein_coding	BEN domain containing 3 [Source:NCBI gene;Acc:421778]	-	481	390	483	224	217	238	10.0694	9.09162	10.9547	6.1731	5.27546	5.60474
ENSGALG00000021126	315.316	693.979	319.478	60.5434	67.5837	92.0372	442.924	73.3881	2.59185	2.74866605406414e-09	4.71777067544551e-08	SLC2A11L1	15	8319427	8327320	+	1730	protein_coding	Gallus gallus solute carrier family 2 member 11-like 1 (SLC2A11L1), mRNA. [Source:RefSeq mRNA;Acc:NM_001347710]	Sugar_tr	353	698	330	53	67	93	12.3662	27.2292	12.5248	2.44418	2.7257	3.66491
ENSGALG00000031987	8283.96	7149.58	8437.13	4397.97	4882.17	5895.33	7956.89	5058.49	0.653315	2.86173798347476e-09	4.9059349353287e-08	MYO5A	10	9192218	9282305	+	5493	protein_coding	myosin VA [Source:HGNC Symbol;Acc:HGNC:7602]	Myosin_head	9274	7191	8715	3850	4840	5957	102.321	88.3497	104.174	55.9185	62.0134	73.9341
ENSGALG00000049622	98.257	88.4873	74.5449	14.8503	23.2004	26.7205	87.0964	21.5904	2.0031	2.92824241565905e-09	5.01391123238928e-08	-	2	98595195	98602179	-	1299	protein_coding	-	-	110	89	77	13	23	27	5.13206	4.62388	3.89209	0.798433	1.24614	1.41704
ENSGALG00000006219	1789.17	2158.49	1910.09	1333.1	1319.4	1296.44	1952.59	1316.31	0.56865	3.10805566452341e-09	5.30903609074347e-08	PRKAG2	2	6368885	6550794	-	3994	protein_coding	Gallus gallus protein kinase AMP-activated non-catalytic subunit gamma 2 (PRKAG2), transcript variant 1, mRNA. [Source:RefSeq mRNA;Acc:NM_001278142]	CBS	2003	2171	1973	1167	1308	1310	30.3935	36.684	32.4355	23.3113	23.0488	22.3609
ENSGALG00000007750	1030.8	911.718	898.412	574.591	644.567	597.747	946.978	605.635	0.644774	3.65150408612138e-09	6.22240756111068e-08	RLIM	4	12342843	12356401	-	2666	protein_coding	Gallus gallus ring finger protein, LIM domain interacting (RLIM), mRNA. [Source:RefSeq mRNA;Acc:NM_204828]	-	1154	917	928	503	639	604	26.2334	23.2132	22.8554	15.0526	16.869	15.4456
ENSGALG00000001800	429.651	454.367	363.043	242.174	207.795	227.619	415.687	225.862	0.881218	3.74875521959724e-09	6.38049783254268e-08	-	28	1663794	1670975	+	2155	protein_coding	dihydrouridine synthase 3 like [Source:NCBI gene;Acc:428339]	Dus	481	457	375	212	206	230	13.5271	14.3118	11.4258	7.84861	6.72774	7.27624
ENSGALG00000048029	100.937	32.8099	62.9275	2.28466	0	0	65.558	0.761552	6.55074	3.76647911758577e-09	6.40301449989581e-08	-	Z	9447204	9450366	+	1935	lncRNA	-	-	113	33	65	2	0	0	3.53921	1.15096	2.20564	0.0824619	0	0
ENSGALG00000009300	777.123	804.34	697.043	469.497	484.182	486.907	759.502	480.195	0.661112	3.86907621734249e-09	6.56176902288823e-08	NUMB	5	26429499	26522602	+	3569	protein_coding	Gallus gallus NUMB, endocytic adaptor protein (NUMB), mRNA. [Source:RefSeq mRNA;Acc:NM_204835]	PID	870	809	720	411	480	492	14.7734	15.2977	13.2461	9.18754	9.46551	9.39821
ENSGALG00000016579	509.15	511.039	463.728	279.871	302.614	297.884	494.639	293.456	0.752522	4.00280488795291e-09	6.78049446299372e-08	RAB9A	1	124344548	124352711	-	2312	protein_coding	Gallus gallus RAB9A, member RAS oncogene family (RAB9A), mRNA. [Source:RefSeq mRNA;Acc:NM_001008678]	Ras	570	514	479	245	300	301	14.9415	15.0038	13.6035	8.45439	9.13236	8.87576
ENSGALG00000012342	924.509	943.533	918.742	550.602	645.576	613.581	928.928	603.253	0.621629	4.1221133122859e-09	6.96602921077401e-08	SASH1	3	47726722	47866699	+	3920	protein_coding	SAM and SH3 domain containing 1 [Source:NCBI gene;Acc:421621]	SAM_1	1035	949	949	482	640	620	16.0016	16.3383	15.8958	9.80991	11.4906	10.7828
ENSGALG00000041403	899.498	839.138	911.965	549.46	596.149	586.861	883.534	577.49	0.613002	4.25368565124134e-09	7.17985850563793e-08	DENND4A	10	18527246	18563975	-	6452	protein_coding	DENN domain containing 4A [Source:NCBI gene;Acc:415541]	DENN	1007	844	942	481	591	593	9.45896	8.82823	9.58646	5.94778	6.44678	6.26595
ENSGALG00000042598	2357.27	2191.3	2240.22	1658.66	1638.15	1541.87	2262.93	1612.89	0.488983	4.47478614369589e-09	7.53368898759441e-08	PUM1	23	573168	641876	-	4143	protein_coding	Gallus gallus pumilio RNA binding family member 1 (PUM1), mRNA. [Source:RefSeq mRNA;Acc:NM_001012840]	PUF	2639	2204	2314	1452	1624	1558	38.604	35.9023	36.6733	27.9612	27.588	25.6377
ENSGALG00000012830	80.3921	42.7523	57.1188	0	0	1.97929	60.0877	0.659765	6.44062	4.479176310889e-09	7.53368898759441e-08	IRF4	2	66457756	66470687	+	3177	protein_coding	Gallus gallus interferon regulatory factor 4 (IRF4), mRNA. [Source:RefSeq mRNA;Acc:NM_204299]	IRF	90	43	59	0	0	2	1.71686	0.913433	1.21937	0	0	0.042918
ENSGALG00000013365	1929.41	2113.75	1913.97	1325.1	1446.49	1382.54	1985.71	1384.71	0.519564	4.78657261948914e-09	8.03174482181887e-08	-	28	1439512	1454067	-	2959	protein_coding	scaffold attachment factor B [Source:NCBI gene;Acc:426047]	RRM_1	2160	2126	1977	1160	1434	1397	44.2402	48.4891	43.8696	31.2764	34.1078	32.1868
ENSGALG00000044204	266.187	166.038	223.635	63.9704	105.915	76.2029	218.62	82.0294	1.41204	5.01690477482279e-09	8.40833240260299e-08	ISG20	10	13568712	13577891	-	1081	protein_coding	interferon stimulated exonuclease gene 20 [Source:HGNC Symbol;Acc:HGNC:6130]	Exonuc_X-T	298	167	231	56	105	77	16.707	10.426	14.031	4.13301	6.83617	4.85615
ENSGALG00000040866	1644.46	2085.91	1550.92	1036.09	1142.87	1097.52	1760.43	1092.16	0.688176	5.31573701529606e-09	8.88826168074034e-08	P3H2	9	14139404	14193800	+	3003	protein_coding	prolyl 3-hydroxylase 2 [Source:NCBI gene;Acc:414143]	-	1841	2098	1602	907	1133	1109	37.1541	47.1493	35.0275	24.0966	26.5536	25.1769
ENSGALG00000015375	108.976	150.13	146.185	55.9741	42.3659	43.5445	135.097	47.2948	1.51737	5.46306873818616e-09	9.12390120096132e-08	PLCXD2	1	89665094	89684871	+	2929	protein_coding	phosphatidylinositol specific phospholipase C X domain containing 2 [Source:NCBI gene;Acc:418417]	-	122	151	151	49	42	44	2.52435	3.47923	3.385	1.33469	1.0092	1.02414
ENSGALG00000007874	348.366	506.068	455.014	194.196	217.882	246.422	436.483	219.5	0.988862	5.65607244247798e-09	9.4241412883674e-08	IL-18	24	6169486	6173722	+	2112	protein_coding	interleukin 18 [Source:NCBI gene;Acc:395312]	-	390	509	470	170	216	249	11.1913	16.2648	14.6119	6.42183	7.19796	8.03771
ENSGALG00000002764	10358.1	11007.2	9442.03	7431.99	7592.58	6636.58	10269.1	7220.38	0.50822	5.75200742583547e-09	9.57279179771637e-08	ATP1B3	9	10461236	10501942	+	2003	protein_coding	Gallus gallus ATPase Na+/K+ transporting subunit beta 3 (ATP1B3), mRNA. [Source:RefSeq mRNA;Acc:NM_205535]	-	11596	11071	9753	6506	7527	6706	350.861	373.019	319.712	259.142	264.479	228.249
ENSGALG00000028148	437.69	410.621	394.991	244.458	246.126	223.66	414.434	238.081	0.800748	5.79528914218205e-09	9.63356932549889e-08	PHF13	21	559614	564059	-	3182	protein_coding	PHD finger protein 13 [Source:HGNC Symbol;Acc:HGNC:22983]	PHD	490	413	408	214	244	226	9.33263	8.75942	8.41902	5.36559	5.39683	4.84211
ENSGALG00000040447	267.08	254.525	228.475	134.795	114.993	118.758	250.027	122.849	1.02777	5.92506606848869e-09	9.83781948854195e-08	CDCP1	2	43004556	43025574	+	2508	protein_coding	CUB domain containing protein 1 [Source:NCBI gene;Acc:420703]	-	299	256	236	118	114	120	7.22524	6.88871	6.17854	3.75369	3.19909	3.26197
ENSGALG00000028203	646.71	543.849	507.293	309.571	311.692	353.304	565.95	324.856	0.800839	6.82249099557225e-09	1.12884096077726e-07	SPRED1	5	30948808	31002826	-	2648	protein_coding	sprouty related EVH1 domain containing 1 [Source:NCBI gene;Acc:423292]	-	724	547	524	271	309	357	16.5702	13.941	12.9932	8.16499	8.21278	9.1913
ENSGALG00000010291	228.671	292.306	209.113	87.9593	112.976	119.747	243.363	106.894	1.18273	6.86824679787763e-09	1.13509331650307e-07	RBPMS	4	34741804	34746119	-	1353	protein_coding	RNA binding protein, mRNA processing factor [Source:HGNC Symbol;Acc:HGNC:19097]	RRM_1	256	294	216	77	112	121	11.467	14.6648	10.4823	4.54043	5.82599	6.09697
ENSGALG00000048498	40.196	9.94239	72.6087	0	0	0	40.9157	0	7.73482	7.28609862108274e-09	1.20136297402714e-07	-	4	89666239	89671746	-	1361	lncRNA	-	-	45	10	75	0	0	0	2.00384	0.495869	3.6183	0	0	0
ENSGALG00000041644	2113.42	1911.92	2007.87	1193.73	1375.88	1469.63	2011.07	1346.41	0.578198	7.33112571028396e-09	1.20738979038966e-07	ATP11A	1	139115577	139175402	-	3603	protein_coding	ATPase phospholipid transporting 11A [Source:HGNC Symbol;Acc:HGNC:13552]	E1-E2_ATPase	2366	1923	2074	1045	1364	1485	39.7978	36.0197	37.796	23.1396	26.644	28.0989
ENSGALG00000043208	497.538	537.884	372.725	219.327	249.152	263.246	469.382	243.908	0.943025	7.49429744755545e-09	1.23283789189232e-07	TRAFD1	15	6590284	6599691	+	2910	protein_coding	Gallus gallus TRAF-type zinc finger domain containing 1 (TRAFD1), mRNA. [Source:RefSeq mRNA;Acc:NM_001006191]	-	557	541	385	192	247	266	11.6003	12.5467	8.68699	5.26396	5.97384	6.23183
ENSGALG00000053526	317.102	225.692	287.53	140.506	124.072	132.613	276.775	132.397	1.06616	7.7109610237905e-09	1.26701673292871e-07	NTF3	1	74215223	74288369	+	3857	protein_coding	neurotrophin 3 [Source:NCBI gene;Acc:428099]	-	355	227	297	123	123	134	5.57811	3.97193	5.05602	2.54425	2.24442	2.36855
ENSGALG00000019061	34.8366	23.8617	39.6928	0	0	0	32.797	0	7.41586	7.74093111517974e-09	1.27047586021717e-07	MMP1	1	183793774	183800290	+	1694	protein_coding	matrix metallopeptidase 1 [Source:NCBI gene;Acc:418982]	Hemopexin	39	24	41	0	0	0	1.39527	0.956144	1.58918	0	0	0
ENSGALG00000029175	6712.74	4657.02	6359.55	3693.15	3766.53	3594.4	5909.77	3684.69	0.681695	7.78677304997954e-09	1.2765289858459e-07	EFNB2	1	142513096	142555148	+	2087	protein_coding	ephrin B2 [Source:NCBI gene;Acc:395625]	-	7515	4684	6569	3233	3734	3632	218.23	151.468	206.671	123.591	125.922	118.645
ENSGALG00000015830	3716.79	3756.24	3387.44	2646.78	2670.06	2362.29	3620.16	2559.71	0.500303	8.13405898310802e-09	1.32887390221739e-07	SYNCRIP	3	76882802	76907147	+	4863	protein_coding	Gallus gallus synaptotagmin binding cytoplasmic RNA interacting protein (SYNCRIP), mRNA. [Source:RefSeq mRNA;Acc:NM_001031083]	RRM_1	4161	3778	3499	2317	2647	2387	51.8563	52.4304	47.2434	38.0125	38.3088	33.4638
ENSGALG00000001169	9385.33	9140.04	9324.89	6791.14	7324.26	6958.21	9283.42	7024.54	0.402189	8.15858883419657e-09	1.33135459944976e-07	CRB2	17	9279299	9313749	+	4410	protein_coding	crumbs 2, cell polarity complex component [Source:NCBI gene;Acc:417104]	Laminin_G_2	10507	9193	9632	5945	7261	7031	144.394	140.684	143.41	107.552	115.88	108.694
ENSGALG00000035487	1083.51	1003.19	995.223	724.236	658.689	676.919	1027.31	686.615	0.582294	8.26197036668128e-09	1.34668226365837e-07	SP1	33	7377090	7392549	+	4627	protein_coding	Sp1 transcription factor [Source:NCBI gene;Acc:395303]	-	1213	1009	1028	634	653	684	15.888	14.7169	14.588	10.9319	9.9326	10.0782
ENSGALG00000014784	357.298	358.92	353.362	172.492	196.699	216.733	356.527	195.308	0.865821	8.34920336891813e-09	1.35934572792694e-07	MAST4	Z	21008217	21296403	+	10895	protein_coding	microtubule associated serine/threonine kinase family member 4 [Source:NCBI gene;Acc:427169]	Pkinase	400	361	365	151	195	219	2.22506	2.23617	2.19972	1.10574	1.25967	1.37039
ENSGALG00000017365	642.243	880.896	582.806	339.272	393.398	391.9	701.982	374.857	0.903639	8.73433149245905e-09	1.42042564431018e-07	REEP2	13	18910013	18920300	+	2454	protein_coding	receptor accessory protein 2 [Source:NCBI gene;Acc:771891]	TB2_DP1_HVA22	719	886	602	297	390	396	17.7567	24.366	16.1073	9.65575	11.1851	11.0014
ENSGALG00000003243	794.988	1169.23	688.33	460.358	475.104	424.559	884.181	453.34	0.963472	8.95059802002176e-09	1.45393636708358e-07	RAD54L2	12	3083014	3119482	-	4920	protein_coding	Gallus gallus RAD54-like 2 (S. cerevisiae) (RAD54L2), mRNA. [Source:RefSeq mRNA;Acc:NM_001293318]	SNF2_N	890	1176	711	403	471	429	10.9631	16.1312	9.48869	6.53498	6.7376	5.94455
ENSGALG00000030598	1076.36	1029.04	1007.81	625.996	708.116	725.412	1037.74	686.508	0.595169	9.21737351419945e-09	1.49556609434266e-07	BTAF1	6	21912396	21954114	-	5532	protein_coding	B-TFIID TATA-box binding protein associated factor 1 [Source:NCBI gene;Acc:423817]	SNF2_N	1205	1035	1041	548	702	733	13.2012	12.6265	12.3558	7.90319	8.93109	9.03334
ENSGALG00000008934	1163.01	1070.8	991.351	613.431	749.473	688.795	1075.05	683.899	0.651852	9.29025526647171e-09	1.50567663852282e-07	PIK3CA	9	17701501	17719909	-	3366	protein_coding	Gallus gallus phosphatidylinositol-4,5-bisphosphate 3-kinase catalytic subunit alpha (PIK3CA), mRNA. [Source:RefSeq mRNA;Acc:NM_001004410]	PI3Ka	1302	1077	1024	537	743	696	23.4426	21.5937	19.975	12.7281	15.5355	14.0968
ENSGALG00000049195	113.442	172.998	148.122	28.5582	59.514	49.4824	144.854	45.8515	1.65034	9.62978285040911e-09	1.55893052826055e-07	-	18	3464404	3469313	-	1750	lncRNA	-	-	127	174	153	25	59	50	4.39819	6.71022	5.74057	1.13974	2.37281	1.94786
ENSGALG00000029102	802.134	797.38	633.148	471.782	372.215	449.3	744.221	431.099	0.788825	1.00468993615775e-08	1.62276789461489e-07	PXYLP1	9	6951131	7048776	+	3528	protein_coding	2-phosphoxylose phosphatase 1 [Source:NCBI gene;Acc:424815]	Acid_phosphat_A	898	802	654	413	369	454	15.4261	15.3416	12.1717	9.33954	7.36118	8.77312
ENSGALG00000015446	239.39	190.894	232.348	78.8207	97.8451	115.789	220.877	97.4848	1.17657	1.01387253902203e-08	1.63574498198277e-07	POU2F1	1	93077757	93187518	-	2934	protein_coding	Gallus gallus POU class 2 homeobox 1 (POU2F1), mRNA. [Source:RefSeq mRNA;Acc:NM_205472]	Pou	268	192	240	69	97	117	5.53583	4.41638	5.37097	1.87626	2.32681	2.71864
ENSGALG00000013437	120.588	120.303	117.142	42.2662	44.3833	45.5238	119.344	44.0578	1.43651	1.09699939065134e-08	1.76785671031889e-07	GAN	11	15474797	15498142	+	1773	protein_coding	gigaxonin [Source:HGNC Symbol;Acc:HGNC:4137]	BACK	135	121	121	37	44	46	4.61459	4.60577	4.48103	1.66493	1.7466	1.76879
ENSGALG00000001797	147.385	186.917	154.899	65.1127	33.2875	70.265	163.067	56.2217	1.53787	1.14643454779158e-08	1.84335288576059e-07	GPSM1	17	8222353	8272562	-	2302	protein_coding	G-protein signaling modulator 1 [Source:NCBI gene;Acc:417132]	-	165	188	160	57	33	71	4.34397	5.5116	4.56369	1.97548	1.00892	2.10271
ENSGALG00000012986	964.705	888.85	971.988	573.449	584.044	672.96	941.848	610.151	0.625661	1.1807784195609e-08	1.89643397576828e-07	KDM5A	1	60229002	60274689	-	5079	protein_coding	lysine (K)-specific demethylase 5A [Source:NCBI gene;Acc:418148]	JmjC	1080	894	1004	502	579	680	12.8871	11.8791	12.9795	7.88551	8.02324	9.12762
ENSGALG00000009341	456.448	376.817	462.759	260.451	227.969	241.474	432.008	243.298	0.830068	1.2026873674463e-08	1.92944642304504e-07	CRAMP1	14	14040887	14078874	-	4671	protein_coding	cramped chromatin regulator homolog 1 [Source:NCBI gene;Acc:416762]	-	511	379	478	228	226	244	6.63009	5.47589	6.71923	3.8943	3.40524	3.56128
ENSGALG00000010055	439.477	406.644	440.493	251.312	257.222	254.339	428.871	254.291	0.754155	1.28039669862661e-08	2.05180330355845e-07	DAAM2	3	28856440	29039975	-	3629	protein_coding	dishevelled associated activator of morphogenesis 2 [Source:NCBI gene;Acc:421422]	FH2	492	409	455	220	255	257	8.21649	7.6061	8.23239	4.8366	4.94541	4.82806
ENSGALG00000014656	1338.97	1368.07	1418.29	1002.96	956.259	918.393	1375.11	959.206	0.52008	1.28533282776984e-08	2.05739904094485e-07	RPRD2	25	3709975	3725559	-	4551	protein_coding	Gallus gallus regulation of nuclear pre-mRNA domain containing 2 (RPRD2), mRNA. [Source:RefSeq mRNA;Acc:NM_001012932]	-	1499	1376	1465	878	948	928	19.962	20.405	21.1365	15.3919	14.6606	13.9017
ENSGALG00000034001	3298.75	3248.18	3585.9	2437.73	2377.53	2545.37	3377.61	2453.55	0.461048	1.28852568196326e-08	2.06019493437134e-07	SPAG9	18	9982908	10039589	+	6578	protein_coding	sperm associated antigen 9 [Source:NCBI gene;Acc:422095]	-	3693	3267	3704	2134	2357	2572	34.0247	33.5182	36.9725	25.8824	25.2183	26.6565
ENSGALG00000006170	356.405	378.805	299.148	141.649	196.699	184.074	344.786	174.141	0.982392	1.32031731612197e-08	2.10629792670478e-07	LRRC8C	8	15464547	15478321	-	2990	protein_coding	leucine rich repeat containing 8 family member C [Source:NCBI gene;Acc:424515]	-	399	381	309	124	195	186	8.08742	8.59962	6.78561	3.30868	4.59	4.241
ENSGALG00000021399	71.4596	99.4239	68.7362	19.4196	20.1742	21.7722	79.8733	20.4554	1.96219	1.34961270740587e-08	2.15062445522416e-07	-	18	7902891	7923210	-	5169	protein_coding	ATP binding cassette subfamily A member 8 [Source:NCBI gene;Acc:417440]	ABC_tran	80	100	71	17	20	22	0.937976	1.30563	0.90189	0.26239	0.272316	0.290164
ENSGALG00000036873	798.561	756.616	669.936	462.643	481.156	467.114	741.705	470.304	0.657417	1.38237343161763e-08	2.20036781081841e-07	SIK2	24	89438	130728	+	3276	protein_coding	salt inducible kinase 2 [Source:NCBI gene;Acc:768557]	Pkinase	894	761	692	405	477	472	16.5387	15.6771	13.8696	9.86314	10.2476	9.82256
ENSGALG00000005441	879.847	647.25	833.548	447.793	476.112	476.02	786.881	466.642	0.754059	1.38727324701575e-08	2.20570253091367e-07	NFIB	Z	31376186	31541016	-	2643	protein_coding	Gallus gallus nuclear factor I B (NFIB), mRNA. [Source:RefSeq mRNA;Acc:NM_205272]	MH1	985	651	861	392	472	481	22.5864	16.623	21.3898	11.8329	12.5688	12.4072
ENSGALG00000034337	338.54	313.185	314.638	195.338	167.446	160.323	322.121	174.369	0.888382	1.3995364805474e-08	2.22271981068877e-07	RHPN1	2	148431659	148455296	+	2031	protein_coding	rhophilin Rho GTPase binding protein 1 [Source:NCBI gene;Acc:420299]	PDZ	379	315	325	171	166	162	11.3094	10.4671	10.5069	6.71723	5.75238	5.43791
ENSGALG00000032316	3256.77	3164.66	3134.76	2413.74	2348.28	2098.05	3185.4	2286.69	0.47863	1.40536355493618e-08	2.22948877545889e-07	CDV3	2	42576015	42583429	+	2665	protein_coding	Gallus gallus CDV3 homolog (CDV3), mRNA. [Source:RefSeq mRNA;Acc:NM_001030990]	-	3646	3183	3238	2113	2328	2120	82.914	80.6055	79.7777	63.2567	61.4802	54.2332
ENSGALG00000012627	302.81	308.214	282.69	140.506	140.211	180.116	297.905	153.611	0.953547	1.45452012622534e-08	2.30490475174707e-07	CDC14B	Z	42226916	42272737	-	3573	protein_coding	Gallus gallus cell division cycle 14B (CDC14B), mRNA. [Source:RefSeq mRNA;Acc:NM_001318405]	DSPc	339	310	292	123	139	182	5.7501	5.85537	5.36601	2.74648	2.73799	3.47268
ENSGALG00000009305	1137.99	1297.48	1178.2	751.652	847.318	818.438	1204.56	805.803	0.578962	1.47564630690066e-08	2.33578414312298e-07	TM7SF2	3	17507071	17520890	+	2102	protein_coding	Gallus gallus transmembrane 7 superfamily member 2 (TM7SF2), mRNA. [Source:RefSeq mRNA;Acc:NM_205342]	-	1274	1305	1217	658	840	827	36.732	41.899	38.0154	24.9745	28.1252	26.8225
ENSGALG00000034478	33.0501	19.8848	39.6928	0	0	0	30.8759	0	7.32893	1.56385650998194e-08	2.47266368936768e-07	CCL4	19	576608	578177	+	756	protein_coding	Gallus gallus C-C motif chemokine ligand 4 (CCL4), mRNA. [Source:RefSeq mRNA;Acc:NM_204720]	-	37	20	41	0	0	0	2.96612	1.78539	3.56093	0	0	0
ENSGALG00000008798	496.644	508.056	488.899	294.721	312.701	311.739	497.866	306.387	0.699625	1.56815684493636e-08	2.47671423647044e-07	ZMYND19	17	1931676	1938932	+	1471	protein_coding	zinc finger MYND-type containing 19 [Source:NCBI gene;Acc:395088]	zf-MYND	556	511	505	258	310	315	22.9071	23.4441	22.5414	13.993	14.832	14.599
ENSGALG00000027886	2684.2	3110.98	2794.95	2075.61	2055.76	1819.96	2863.38	1983.78	0.529573	1.57618979091933e-08	2.48664449185347e-07	TMEM165	4	65118589	65129371	-	1865	protein_coding	transmembrane protein 165 [Source:NCBI gene;Acc:428780]	-	3005	3129	2887	1817	2038	1839	97.6504	113.228	101.641	77.7285	76.9086	67.2248
ENSGALG00000011660	1337.19	1356.14	1359.23	982.403	922.972	954.02	1350.86	953.132	0.503415	1.58169271888301e-08	2.49256576031054e-07	WTAP	3	45713103	45736034	+	2244	protein_coding	WT1 associated protein [Source:NCBI gene;Acc:421588]	-	1497	1364	1404	860	915	964	40.4303	41.022	41.0815	30.5759	28.6977	29.2874
ENSGALG00000002016	173.29	263.473	132.632	63.9704	60.5227	76.2029	189.798	66.8987	1.50241	1.61914405140361e-08	2.54876532113766e-07	PRKCD	12	1720584	1784240	+	3514	protein_coding	Gallus gallus protein kinase C delta (PRKCD), mRNA. [Source:RefSeq mRNA;Acc:NM_001006133]	Pkinase	194	265	137	56	60	77	3.34586	5.08943	2.55989	1.27142	1.20171	1.49388
ENSGALG00000008097	8384.89	9327.95	8582.35	4769.22	6145.08	6390.15	8765.07	5768.15	0.60337	1.67527227369568e-08	2.63130416880581e-07	CELF1	5	23040708	23093179	+	5937	protein_coding	Gallus gallus CUGBP Elav-like family member 1 (CELF1), mRNA. [Source:RefSeq mRNA;Acc:NM_001012521]	RRM_1	9387	9382	8865	4175	6092	6457	95.8226	106.648	98.0423	56.104	72.2175	74.1465
ENSGALG00000020742	610.98	659.181	470.504	331.275	342.962	301.842	580.222	325.36	0.834932	1.69874548755089e-08	2.66523438498348e-07	PPRC1	6	23460825	23470764	-	5135	protein_coding	peroxisome proliferator-activated receptor gamma, coactivator-related 1 [Source:NCBI gene;Acc:423848]	RRM_1	684	663	486	290	340	305	8.0728	8.71362	6.21438	4.50569	4.66002	4.04936
ENSGALG00000054772	208.126	214.756	188.783	108.521	89.7754	88.0786	203.888	95.4584	1.09808	1.70445201408757e-08	2.67124569776584e-07	NAT8L	4	83003661	83029662	-	2084	protein_coding	N-acetyltransferase 8 like [Source:HGNC Symbol;Acc:HGNC:26742]	Acetyltransf_1	233	216	195	95	89	89	6.77589	6.9949	6.14382	3.63689	3.00567	2.91151
ENSGALG00000012453	468.954	395.707	497.612	287.867	237.047	234.546	454.091	253.154	0.845522	1.78870097388933e-08	2.80020154659642e-07	EPC2	7	34721338	34761957	+	2838	protein_coding	enhancer of polycomb homolog 2 [Source:NCBI gene;Acc:424309]	-	525	398	514	252	235	237	11.2113	9.46447	11.8919	7.08422	5.8278	5.69328
ENSGALG00000010166	1129.06	1392.93	1064.93	641.989	826.135	673.95	1195.64	714.025	0.742815	1.83526099163279e-08	2.86993722138318e-07	VLDLR	Z	26557518	26572225	+	3446	protein_coding	Gallus gallus very low density lipoprotein receptor (VLDLR), mRNA. [Source:RefSeq mRNA;Acc:NM_205229]	Ldl_recept_a	1264	1401	1100	562	819	681	22.23	27.4377	20.9594	13.0114	16.727	13.4728
ENSGALG00000023440	859.302	807.322	718.342	419.235	550.757	463.155	794.989	477.716	0.733844	1.84924145838074e-08	2.88862870790482e-07	GABPB1	10	11304508	11323918	+	4002	protein_coding	Gallus gallus GA binding protein transcription factor beta subunit 1 (GABPB1), transcript variant 1, mRNA. [Source:RefSeq mRNA;Acc:NM_001012622]	-	962	812	742	367	546	468	14.5682	13.6932	12.1739	7.31633	9.60207	7.97252
ENSGALG00000054498	123.268	82.5219	100.684	21.7042	33.2875	35.6273	102.158	30.2064	1.75185	1.8606671917322e-08	2.90329296970613e-07	-	Z	53503490	53510937	-	780	lncRNA	-	-	138	83	104	19	33	36	10.7224	7.1814	8.75468	1.9434	2.97762	3.14655
ENSGALG00000043513	142.026	228.675	134.568	58.2588	70.6099	39.5859	168.423	56.1515	1.58495	1.86981923570329e-08	2.914381272629e-07	TEAD3	26	47040	65837	-	1880	protein_coding	TEA domain transcription factor 3 [Source:HGNC Symbol;Acc:HGNC:11716]	TEA	159	230	139	51	70	40	5.12563	8.25649	4.85466	2.16429	2.62053	1.45054
ENSGALG00000008197	283.159	280.376	248.806	146.218	135.167	144.489	270.78	141.958	0.932467	1.87546452554128e-08	2.91998553342744e-07	PGGT1B	Z	79004881	79039363	-	1820	protein_coding	protein geranylgeranyltransferase type I subunit beta [Source:NCBI gene;Acc:770633]	-	317	282	257	128	134	146	10.5559	10.4569	9.27179	5.61103	5.18183	5.469
ENSGALG00000008537	1071.89	1101.62	1056.21	782.495	703.072	719.474	1076.58	735.014	0.551357	1.90031762622401e-08	2.95545031694184e-07	EPHB3	9	16119700	16130843	-	3531	protein_coding	EPH receptor B3 [Source:NCBI gene;Acc:396179]	Pkinase_Tyr	1200	1108	1091	685	697	727	20.5964	21.1771	20.2875	15.4774	13.8926	14.0366
ENSGALG00000007843	4147.34	3601.14	3953.79	2677.62	2794.13	2928.37	3900.75	2800.04	0.478249	2.03849889731674e-08	3.16000601644987e-07	ATRX	4	12808926	12883679	-	7263	protein_coding	alpha thalassemia/mental retardation syndrome X-linked [Source:NCBI gene;Acc:422331]	SNF2_N	4643	3622	4084	2344	2770	2959	38.7428	33.6556	36.9208	25.7481	26.8419	27.7751
ENSGALG00000005701	835.184	906.746	774.493	533.467	577.992	482.948	838.808	531.469	0.658406	2.05194195354973e-08	3.17738750763799e-07	IP6K2	12	9362450	9382321	+	2002	protein_coding	inositol hexakisphosphate kinase 2 [Source:NCBI gene;Acc:416010]	-	935	912	800	467	573	488	28.3045	30.7437	26.2378	18.6105	20.1437	16.6181
ENSGALG00000034735	1104.05	1180.16	1001.03	737.944	756.534	672.96	1095.08	722.48	0.600257	2.06856368736491e-08	3.19964802282308e-07	-	6	3364213	3395369	-	2933	protein_coding	glutamate dehydrogenase 1 [Source:NCBI gene;Acc:423612]	-	1236	1187	1034	646	750	680	25.5396	27.3127	23.1478	17.5721	17.9969	15.8061
ENSGALG00000010061	348.366	337.047	368.852	190.769	214.856	188.033	351.422	197.886	0.828038	2.09300036414724e-08	3.23393526980929e-07	LRBA	4	32846926	33218988	-	9353	protein_coding	LPS responsive beige-like anchor protein [Source:NCBI gene;Acc:422476]	Beach	390	339	381	167	213	190	2.5271	2.4461	2.6747	1.42452	1.6028	1.38493
ENSGALG00000000255	443.05	453.373	521.814	239.889	264.283	304.811	472.746	269.661	0.807739	2.11470515579862e-08	3.2639317063388e-07	MAN2A1	Z	47239613	47357106	-	4435	protein_coding	mannosidase alpha class 2A member 1 [Source:NCBI gene;Acc:415611]	-	496	456	539	210	262	308	6.77792	6.939	7.97989	3.77772	4.15774	4.73461
ENSGALG00000014690	4038.36	3831.8	4496.9	3021.46	2938.38	2943.21	4122.35	2967.68	0.474217	2.18308056790071e-08	3.36581880631098e-07	SLC12A2	Z	56896189	56948360	+	3761	protein_coding	solute carrier family 12 member 2 [Source:NCBI gene;Acc:427123]	AA_permease	4521	3854	4645	2645	2913	2974	72.8517	69.1566	81.0931	56.1082	54.5113	53.9094
ENSGALG00000015180	2144.68	2303.65	2514.2	1674.65	1548.37	1253.88	2320.84	1492.3	0.637639	2.31281311991806e-08	3.56198223852461e-07	PSAT1	Z	37974730	37990032	+	2764	protein_coding	phosphoserine aminotransferase 1 [Source:NCBI gene;Acc:427263]	Aminotran_5	2401	2317	2597	1466	1535	1267	52.6457	56.5735	61.693	42.3156	39.0859	31.2511
ENSGALG00000049026	360.871	366.874	343.681	188.484	186.612	224.65	357.142	199.915	0.835749	2.39920350260131e-08	3.69104245119419e-07	MAP2K7	31	2309015	2328588	-	6050	protein_coding	mitogen-activated protein kinase kinase 7 [Source:NCBI gene;Acc:107050551]	-	404	369	355	165	185	227	4.04701	4.1162	3.85278	2.17587	2.15212	2.55798
ENSGALG00000003883	4729.73	5001.02	4716.66	2482.28	2657.96	3711.18	4815.81	2950.47	0.706446	2.41698102113743e-08	3.71438097379976e-07	MTMR10	10	6184394	6221492	+	6711	protein_coding	myotubularin related protein 10 [Source:NCBI gene;Acc:415382]	-	5295	5030	4872	2173	2635	3750	47.8175	50.5832	47.6674	25.8331	27.6339	38.0952
ENSGALG00000010764	269.76	301.255	241.061	147.36	107.932	142.509	270.692	132.601	1.03109	2.47917045474093e-08	3.80584723041371e-07	FBXO8	4	43680194	43697009	-	1616	protein_coding	Gallus gallus F-box protein 8 (FBXO8), mRNA. [Source:RefSeq mRNA;Acc:NM_001006446]	Sec7	302	303	249	129	107	144	11.3259	12.654	10.1172	6.36872	4.66006	6.07502
ENSGALG00000008778	326.035	328.099	258.487	175.919	145.255	147.457	304.207	156.21	0.96417	2.49600306200343e-08	3.82756293017232e-07	SPRED2	3	10658095	10707270	-	1865	protein_coding	sprouty related EVH1 domain containing 2 [Source:NCBI gene;Acc:421271]	-	365	330	267	154	144	149	11.861	11.9415	9.40014	6.58788	5.43417	5.44671
ENSGALG00000006571	2162.55	1904.96	1925.58	1193.73	1424.3	1423.11	1997.7	1347.05	0.568022	2.55618908081503e-08	3.91564189734311e-07	SETD5	12	11778259	11816939	+	6177	protein_coding	Gallus gallus SET domain containing 5 (SETD5), mRNA. [Source:RefSeq mRNA;Acc:NM_001278017]	SET	2421	1916	1989	1045	1412	1438	23.7534	20.9336	21.1426	13.4972	16.0882	15.8711
ENSGALG00000038704	694.945	744.685	634.116	448.935	450.894	418.621	691.249	439.483	0.653672	2.62304043509973e-08	4.01373083119558e-07	KBTBD2	2	47997352	48010957	+	3451	protein_coding	kelch repeat and BTB domain containing 2 [Source:NCBI gene;Acc:420749]	BACK	778	749	655	393	447	423	13.6629	14.6475	12.4623	9.08556	9.11616	8.35646
ENSGALG00000000379	39.3028	83.5161	61.9594	9.13863	13.1133	9.89647	61.5928	10.7161	2.51612	2.63347446779036e-08	4.02537309744007e-07	ITGB3	27	4721958	4738989	+	3457	protein_coding	Gallus gallus integrin subunit beta 3 (ITGB3), mRNA. [Source:RefSeq mRNA;Acc:NM_204315]	EGF_2	44	84	64	8	13	10	0.771368	1.63985	1.21558	0.184627	0.264663	0.197209
ENSGALG00000055058	111.656	85.5046	104.557	41.1238	28.2439	24.7412	100.572	31.3697	1.69065	2.74512464480684e-08	4.19153758734386e-07	-	1	6730670	6745495	+	3190	protein_coding	-	-	125	86	108	36	28	25	2.3748	1.81942	2.22298	0.900359	0.617756	0.534289
ENSGALG00000012449	937.907	782.466	949.722	516.333	562.861	604.675	890.032	561.29	0.664536	2.76225073674941e-08	4.21317173401843e-07	MBD5	7	34657822	34697019	+	5208	protein_coding	methyl-CpG binding domain protein 5 [Source:NCBI gene;Acc:424308]	PWWP	1050	787	981	452	558	611	12.2187	10.1983	12.368	6.92423	7.54072	7.99829
ENSGALG00000012407	3961.54	3559.38	3345.81	2099.6	2606.51	2569.12	3622.24	2425.08	0.578504	2.92018898111575e-08	4.44455258813836e-07	LRP1B	7	31850143	32428239	-	14142	protein_coding	LDL receptor related protein 1B [Source:NCBI gene;Acc:424301]	Ldl_recept_a	4435	3580	3456	1838	2584	2596	19.006	17.0843	16.0459	10.369	12.8597	12.5147
ENSGALG00000002555	33.9433	29.8272	46.4696	2.28466	2.01742	2.96894	36.7467	2.42367	3.91809	3.12550246253103e-08	4.741843246136e-07	RET	6	5520195	5598425	-	3717	protein_coding	ret proto-oncogene [Source:NCBI gene;Acc:396107]	Pkinase_Tyr	38	30	48	2	2	3	0.619583	0.544696	0.847911	0.0429281	0.0378693	0.0550244
ENSGALG00000016947	317.102	369.857	354.33	210.188	184.594	188.033	347.097	194.272	0.838091	3.25852815212778e-08	4.93840341012897e-07	ELF1	1	167082233	167169083	-	3505	protein_coding	Gallus gallus E74 like ETS transcription factor 1 (ELF1), mRNA. [Source:RefSeq mRNA;Acc:NM_001006269]	Ets	355	372	366	184	183	190	6.13831	7.16276	6.85638	4.18826	3.67462	3.69566
ENSGALG00000017336	401.067	403.661	343.681	213.615	225.952	219.702	382.803	219.756	0.800402	3.26241395378127e-08	4.93903817062359e-07	-	1	197452240	197464277	-	2298	protein_coding	F-box/WD repeat-containing protein 7-like [Source:NCBI gene;Acc:419074]	WD40	449	406	355	187	224	222	11.8414	11.9234	10.1433	6.49226	6.86037	6.58612
ENSGALG00000005248	889.672	846.098	923.583	558.599	599.175	620.509	886.451	592.761	0.57986	3.29904560317754e-08	4.98919359478421e-07	CDC14A	8	12174912	12231784	+	1921	protein_coding	Gallus gallus cell division cycle 14A (CDC14A), mRNA. [Source:RefSeq mRNA;Acc:NM_001177736]	DSPc	996	851	954	489	594	627	31.4225	29.897	32.6079	20.3089	21.7625	22.2519
ENSGALG00000005035	1047.78	835.161	1056.21	578.018	662.724	600.716	979.717	613.819	0.674464	3.36442836468185e-08	5.08267725167102e-07	KAT6B	6	15829762	15916612	-	5790	protein_coding	lysine acetyltransferase 6B [Source:NCBI gene;Acc:423734]	MOZ_SAS	1173	840	1091	506	657	607	12.278	9.79098	12.3722	6.9723	7.98613	7.14721
ENSGALG00000004288	672.614	688.014	763.843	316.425	423.659	473.051	708.157	404.379	0.80584	3.38980887254103e-08	5.11559504218427e-07	HDAC4	7	6215668	6433721	-	4298	protein_coding	Gallus gallus histone deacetylase 4 (HDAC4), mRNA. [Source:RefSeq mRNA;Acc:NM_204313]	Hist_deacetyl	753	692	789	277	420	478	10.6179	10.8659	12.0535	5.14183	6.87753	7.58208
ENSGALG00000005716	586.862	578.647	637.02	366.688	384.319	395.859	600.843	382.289	0.651541	3.46206602546305e-08	5.21911032790969e-07	SBF2	5	9248870	9478933	+	6167	protein_coding	Gallus gallus SET binding factor 2 (SBF2), mRNA. [Source:RefSeq mRNA;Acc:NM_001012895]	DENN	657	582	658	321	381	400	6.45654	6.36905	7.00573	4.15274	4.34811	4.42194
ENSGALG00000009280	64.3137	89.4816	70.6725	12.5656	22.1917	20.7826	74.8226	18.5133	2.00383	3.60770873160358e-08	5.42718253330778e-07	NPY2R	4	20538373	20543866	+	2758	protein_coding	neuropeptide Y receptor Y2 [Source:NCBI gene;Acc:422405]	7tm_1	72	90	73	11	22	21	1.58215	2.20229	1.73792	0.318202	0.561407	0.519101
ENSGALG00000007590	1007.58	960.435	888.73	619.142	601.193	677.908	952.249	632.748	0.589598	3.68726608300362e-08	5.5410118795854e-07	MTMR8	4	11625916	11649932	+	6882	protein_coding	Gallus gallus myotubularin related protein 8 (MTMR8), mRNA. [Source:RefSeq mRNA;Acc:NM_001012699]	-	1128	966	918	542	596	685	9.93351	9.47301	8.7585	6.28331	6.0951	6.78582
ENSGALG00000026970	585.969	587.596	540.209	378.111	366.163	326.584	571.258	356.952	0.679605	3.79580046133198e-08	5.69810046070973e-07	IFITM3	5	1814210	1815550	+	756	protein_coding	Gallus gallus interferon-induced transmembrane protein 3 (IFITM3), mRNA. [Source:RefSeq mRNA;Acc:NM_001350061]	-	656	591	558	331	363	330	52.5885	52.7583	48.4634	34.9309	33.7936	29.759
ENSGALG00000051297	302.81	304.237	256.551	178.203	123.063	115.789	287.866	139.018	1.05515	4.33360237154683e-08	6.49174546635711e-07	-	1	31439	243537	+	1050	protein_coding	-	-	339	306	265	156	122	117	19.5668	19.6679	16.5714	11.8533	8.17749	7.59667
ENSGALG00000053000	602.047	598.532	606.041	279.871	365.154	405.755	602.207	350.26	0.779188	4.39134854468794e-08	6.57133942937231e-07	C20orf194	4	89068635	89132168	-	5465	protein_coding	chromosome 4 open reading frame, human C20orf194 [Source:NCBI gene;Acc:422945]	-	674	602	626	245	362	410	7.47443	7.43416	7.52118	3.57668	4.66195	5.1147
ENSGALG00000015713	686.012	499.108	566.348	364.403	318.753	330.542	583.823	337.899	0.790885	4.39766994247326e-08	6.57389359921029e-07	FAM53A	4	83971307	84040349	+	2410	protein_coding	Gallus gallus family with sequence similarity 53 member A (FAM53A), mRNA. [Source:RefSeq mRNA;Acc:NM_204388]	-	768	502	585	319	316	334	19.3131	14.0576	15.9382	10.5603	9.22825	9.44835
ENSGALG00000011528	1065.64	1211.98	1080.42	796.203	714.168	760.049	1119.35	756.807	0.564869	4.52419151390509e-08	6.74886202168502e-07	-	5	50621149	50662604	+	3916	protein_coding	kinesin light chain 1 [Source:NCBI gene;Acc:423484]	-	1193	1219	1116	697	708	768	18.4632	21.0081	18.7121	14.2002	12.7245	13.3704
ENSGALG00000014943	750.326	589.584	821.93	324.421	389.363	470.083	720.613	394.622	0.867286	4.53103693075472e-08	6.75200335936524e-07	FAM169A	Z	24164781	24196348	+	2429	protein_coding	family with sequence similarity 169 member A [Source:NCBI gene;Acc:431595]	-	840	593	849	284	386	475	20.9585	16.476	22.95	9.32814	11.1843	13.3319
ENSGALG00000030802	495.751	462.321	469.536	263.878	288.492	313.718	475.87	288.696	0.719728	4.76152746325393e-08	7.08065973293481e-07	SHROOM2	1	126382713	126504702	-	7343	protein_coding	shroom family member 2 [Source:NCBI gene;Acc:418651]	PDZ	555	465	485	231	286	317	4.58066	4.27371	4.33681	2.50982	2.74121	2.94315
ENSGALG00000030918	14592.9	15346.1	14732.8	8623.44	11411.6	10622.9	14890.6	10219.3	0.542955	4.86971969843785e-08	7.23399654055741e-07	CIRBP	28	3176587	3182020	+	3625	protein_coding	cold inducible RNA binding protein [Source:NCBI gene;Acc:425789]	RRM_1	16337	15435	15218	7549	11313	10734	273.132	287.358	275.646	166.144	219.644	201.874
ENSGALG00000036556	881.633	861.011	796.759	573.449	562.861	574.985	846.468	570.432	0.56966	4.88668907747282e-08	7.25164297892478e-07	MORC3	1	107973719	108001586	+	5186	protein_coding	Gallus gallus MORC family CW-type zinc finger 3 (MORC3), mRNA. [Source:RefSeq mRNA;Acc:NM_001257224]	zf-CW	987	866	823	502	558	581	11.5343	11.2697	10.42	7.72281	7.57271	7.63784
ENSGALG00000029396	361.764	348.978	272.041	190.769	146.263	170.219	327.594	169.084	0.956618	4.91926552303588e-08	7.29238882842551e-07	-	12	4889902	4897220	+	1019	lncRNA	-	-	405	351	281	167	145	172	24.0874	23.2465	18.1065	13.0751	10.0148	11.5075
ENSGALG00000040464	1044.2	1036.99	976.829	685.397	726.273	702.65	1019.34	704.773	0.532165	5.20583189075058e-08	7.70917683114686e-07	-	5	34478143	34531295	-	2786	protein_coding	striatin 3 [Source:NCBI gene;Acc:423308]	WD40	1169	1043	1009	600	720	710	25.4297	25.2655	23.78	17.182	18.1887	17.3742
ENSGALG00000008238	1691.81	1252.74	1722.28	833.9	900.78	1070.8	1555.61	935.16	0.733814	5.3686536941988e-08	7.94203951480333e-07	MED13L	15	11842672	12020606	+	7812	protein_coding	mediator complex subunit 13 like [Source:NCBI gene;Acc:417027]	-	1894	1260	1779	730	893	1082	14.6935	10.8851	14.9526	7.45529	8.04523	9.4426
ENSGALG00000015556	217.059	200.836	223.635	95.9556	111.967	110.841	213.843	106.254	1.00708	5.5551775998063e-08	8.20944606709965e-07	AFAP1	4	80530710	80589183	-	3650	protein_coding	Gallus gallus actin filament associated protein 1 (AFAP1), transcript variant a, mRNA. [Source:RefSeq mRNA;Acc:NM_204205]	PH	243	202	231	84	111	112	4.0348	3.73494	4.15548	1.83608	2.14032	2.09195
ENSGALG00000002714	4309.91	4055.5	4320.7	3271.63	3185.51	3133.22	4228.7	3196.79	0.403795	5.65415480510503e-08	8.34705589155712e-07	TMEM132C	15	4100056	4278736	-	3762	protein_coding	transmembrane protein 132C [Source:NCBI gene;Acc:416809]	-	4825	4079	4463	2864	3158	3166	77.7297	73.1746	77.895	60.7377	59.0803	57.3745
ENSGALG00000027947	33.0501	38.7753	42.5971	4.56931	5.04356	0.989647	38.1408	3.53417	3.44793	5.6867585622966e-08	8.38649715098109e-07	GHSR	9	19459647	19464117	+	1952	protein_coding	growth hormone secretagogue receptor [Source:HGNC Symbol;Acc:HGNC:4267]	7tm_1	37	39	44	4	5	1	1.14876	1.34837	1.48004	0.163487	0.180277	0.0349258
ENSGALG00000010891	249.215	320.145	227.507	111.948	120.037	148.447	265.623	126.811	1.06363	5.92324332771765e-08	8.71720293870512e-07	ABCB11	7	18864633	18912832	+	4269	protein_coding	ATP binding cassette subfamily B member 11 [Source:NCBI gene;Acc:424170]	ABC_membrane	279	322	235	98	119	150	3.96083	5.09044	3.61446	1.83149	1.96187	2.39548
ENSGALG00000054143	81.2853	82.5219	124.887	21.7042	37.3224	13.8551	96.2314	24.2939	1.98446	5.97316367053792e-08	8.78159851914171e-07	-	23	2303685	2305125	+	721	lncRNA	-	-	91	83	129	19	37	14	7.64917	7.76906	11.7478	2.10243	3.61174	1.32379
ENSGALG00000016781	1114.77	1111.56	1240.16	741.371	821.092	808.542	1155.5	790.335	0.547186	6.07130321897717e-08	8.91667893376792e-07	MAP4K4	1	134881704	135030233	+	4179	protein_coding	mitogen-activated protein kinase kinase kinase kinase 4 [Source:HGNC Symbol;Acc:HGNC:6866]	Pkinase	1248	1118	1281	649	814	817	18.0988	18.0549	20.127	12.3901	13.7089	13.3284
ENSGALG00000008501	245.642	211.773	238.157	111.948	118.019	125.685	231.857	118.551	0.967051	6.280208688757e-08	9.21399103810836e-07	KLF7	7	12266170	12321029	+	2873	protein_coding	Kruppel like factor 7 [Source:HGNC Symbol;Acc:HGNC:6350]	-	275	213	246	98	117	127	5.80103	5.00345	5.62213	2.72141	2.86616	3.01366
ENSGALG00000033226	1627.49	1267.66	1302.12	950.417	868.501	911.465	1399.09	910.128	0.621208	6.30655563485518e-08	9.24312670515915e-07	FAM107B	1	7825021	7888297	-	4919	protein_coding	family with sequence similarity 107 member B [Source:NCBI gene;Acc:426376]	-	1822	1275	1345	832	861	921	22.4481	17.4928	17.9534	13.4943	12.319	12.7647
ENSGALG00000034421	258.148	309.208	268.168	145.076	156.35	146.468	278.508	149.298	0.898232	6.52354292054149e-08	9.55132502014738e-07	SENP1	33	7267803	7281369	+	2768	protein_coding	SUMO specific peptidase 1 [Source:NCBI gene;Acc:426185]	Peptidase_C48	289	311	277	127	155	148	6.32762	7.58263	6.57076	3.66051	3.94108	3.64521
ENSGALG00000043725	869.128	1124.48	831.612	429.516	584.044	594.778	941.741	536.113	0.810919	6.77738849982599e-08	9.90263349420729e-07	-	11	18437635	18452602	-	7221	pseudogene	-	-	973	1131	859	376	579	601	8.16627	10.5704	7.81084	4.15427	5.64327	5.67419
ENSGALG00000005750	1655.18	1734.95	1536.4	1189.16	1192.3	1112.36	1642.18	1164.61	0.495963	6.99394124987722e-08	1.01981255932191e-06	SWAP70	5	9534149	9568096	-	3819	protein_coding	Gallus gallus switching B cell complex subunit SWAP70 (SWAP70), mRNA. [Source:RefSeq mRNA;Acc:NM_001031180]	PH	1853	1745	1587	1041	1182	1124	29.4059	30.8369	27.2853	21.7473	21.783	20.0652
ENSGALG00000011118	422.505	420.563	409.513	243.316	273.361	236.526	417.527	251.068	0.733468	7.05075585366956e-08	1.02494967236098e-06	MIER1	8	28936620	28965800	+	2855	protein_coding	Gallus gallus MIER1 transcriptional regulator (MIER1), mRNA. [Source:RefSeq mRNA;Acc:NM_001031292]	ELM2	473	423	423	213	271	239	10.0407	9.99907	9.72828	5.9522	6.68056	5.70714
ENSGALG00000004550	421.612	386.759	358.203	221.612	246.126	202.878	388.858	223.538	0.799349	7.16141734168614e-08	1.03997504026158e-06	PPTC7	15	6252342	6269152	-	2181	protein_coding	PTC7 protein phosphatase homolog [Source:HGNC Symbol;Acc:HGNC:30695]	SpoIIE	472	389	370	194	244	205	13.1158	12.037	11.139	7.0966	7.87379	6.40804
ENSGALG00000014103	1572.11	1335.26	1595.45	765.36	797.891	1116.32	1500.94	893.191	0.748075	7.18915782565057e-08	1.04294035014479e-06	FRYL	4	66298316	66439427	+	9728	protein_coding	FRY like transcription coactivator [Source:NCBI gene;Acc:422765]	-	1760	1343	1648	670	791	1128	10.9647	9.31704	11.1233	5.49484	5.72272	7.90519
ENSGALG00000026098	21.4379	45.735	15.4899	0	0	0	27.5543	0	7.1617	7.21855226407294e-08	1.04613932404866e-06	IL8	4	50937659	50940883	+	1241	protein_coding	Gallus gallus interleukin 8-like 2 (IL8L2), mRNA. [Source:RefSeq mRNA;Acc:NM_205498]	-	24	46	16	0	0	0	1.17205	2.50156	0.846545	0	0	0
ENSGALG00000010541	1485.47	1333.28	1554.79	685.397	741.404	1084.65	1457.85	837.151	0.799297	7.26391582149106e-08	1.05164374789595e-06	BIRC6	3	31609464	31785558	-	14571	protein_coding	baculoviral IAP repeat containing 6 [Source:NCBI gene;Acc:421463]	UQ_con	1663	1341	1606	600	735	1096	6.9169	6.21105	7.23699	3.28523	3.55016	5.128
ENSGALG00000049414	75.9258	84.5104	88.0985	29.7005	24.2091	22.7619	82.8449	25.5572	1.70106	7.46131844231208e-08	1.07912632009318e-06	CYP2C23a	6	18418468	18425791	-	2839	protein_coding	Gallus gallus cytochrome P450, family 2, subfamily C, polypeptide 23a (CYP2C23a), mRNA. [Source:RefSeq mRNA;Acc:NM_001001616]	p450	85	85	91	26	24	23	1.81452	2.02059	2.10464	0.730655	0.59497	0.552318
ENSGALG00000033664	313.529	383.776	212.985	79.963	111.967	162.302	303.43	118.077	1.35732	7.75332535345565e-08	1.11795418001345e-06	MOV10L1	1	20276230	20312309	+	3432	protein_coding	Mov10 like RISC complex RNA helicase 1 [Source:HGNC Symbol;Acc:HGNC:7201]	-	351	386	220	70	111	164	6.19824	7.59041	4.20898	1.62725	2.27628	3.25779
ENSGALG00000009023	355.512	341.024	403.704	228.466	192.664	206.836	366.747	209.322	0.810619	7.76149809387865e-08	1.11800102978155e-06	ING3	1	23568700	23587086	-	2142	protein_coding	Gallus gallus inhibitor of growth family member 3 (ING3), mRNA. [Source:RefSeq mRNA;Acc:NM_001030733]	-	398	343	417	200	191	209	11.2609	10.8069	12.7826	7.44929	6.27572	6.65202
ENSGALG00000009332	1004.9	1094.66	1001.03	502.625	740.395	641.292	1033.53	628.104	0.716814	7.87624556075866e-08	1.13338378038957e-06	-	5	26616754	26624529	-	2480	protein_coding	-	-	1125	1101	1034	440	734	648	27.4922	29.9613	27.376	14.1548	20.8302	17.8135
ENSGALG00000008765	216.165	199.842	239.125	106.237	114.993	108.861	218.377	110.03	0.988369	8.16231882075112e-08	1.17218139032682e-06	C1D	3	11828964	11846476	-	2552	protein_coding	Gallus gallus C1D nuclear receptor corepressor (C1D), transcript variant 2, mRNA. [Source:RefSeq mRNA;Acc:NM_001031036]	-	242	201	247	93	114	110	5.74702	5.31546	6.35504	2.90741	3.14394	2.93859
ENSGALG00000035841	5608.69	5075.59	5405.96	3552.64	3599.09	4273.3	5363.41	3808.34	0.49383	9.22532113939198e-08	1.32084346685204e-06	PRRC2C	8	5114656	5179873	-	8473	protein_coding	proline rich coiled-coil 2C [Source:NCBI gene;Acc:424393]	-	6279	5105	5584	3110	3568	4318	44.9119	40.6616	43.2723	29.2838	29.6372	34.7434
ENSGALG00000011024	760.152	732.755	800.632	542.606	500.321	433.466	764.513	492.131	0.636991	9.34842703933919e-08	1.33712541769504e-06	CACHD1	8	28426867	28509563	+	4694	protein_coding	cache domain containing 1 [Source:NCBI gene;Acc:424693]	VWA	851	737	827	475	496	438	10.9874	10.5962	11.5682	8.07337	7.43683	6.36147
ENSGALG00000008294	688.692	588.59	661.223	305.002	343.971	456.227	646.168	368.4	0.808909	9.66927939762393e-08	1.37748554298551e-06	ITPR1	12	18802449	18953172	+	10142	protein_coding	Gallus gallus inositol 1,4,5-trisphosphate receptor type 1 (ITPR1), mRNA. [Source:RefSeq mRNA;Acc:NM_001174059]	Ion_trans	771	592	683	267	341	461	4.60722	3.93934	4.4218	2.10035	2.36636	3.09887
ENSGALG00000001350	805.707	901.775	823.867	499.198	581.018	582.902	843.783	554.373	0.604411	9.69303026997525e-08	1.37948960265802e-06	RSPRY1	11	719306	751138	+	4932	protein_coding	ring finger and SPRY domain containing 1 [Source:NCBI gene;Acc:415648]	SPRY	902	907	851	437	576	589	11.0839	12.4111	11.3294	7.06907	8.21957	8.14177
ENSGALG00000001214	68.7799	44.7408	35.8203	7.9963	9.07841	6.92753	49.7803	8.00075	2.64054	9.73067549540991e-08	1.38346510087435e-06	PARD6A	11	610410	614453	-	1323	protein_coding	par-6 partitioning defective 6 homolog alpha (C. elegans) [Source:NCBI gene;Acc:101748842]	PDZ	77	45	37	7	9	7	3.52727	2.2955	1.8363	0.422126	0.478776	0.360716
ENSGALG00000013931	446.623	374.828	383.374	225.039	257.222	212.774	401.608	231.678	0.794217	9.93880965479857e-08	1.41164787978326e-06	CHIC2	4	65475198	65496134	+	833	protein_coding	cysteine rich hydrophobic domain 2 [Source:NCBI gene;Acc:422751]	-	500	377	396	197	255	215	36.3775	30.5437	31.2142	18.868	21.5449	17.5963
ENSGALG00000043693	2320.65	1985.5	2195.69	1614.11	1501.97	1522.08	2167.28	1546.05	0.487883	1.02926411839728e-07	1.45899468962066e-06	ALKBH5	14	5436664	5454222	+	5652	protein_coding	Gallus gallus alkB homolog 5, RNA demethylase (ALKBH5), mRNA. [Source:RefSeq mRNA;Acc:NM_001257201]	-	2598	1997	2268	1413	1489	1538	27.8577	23.8452	26.3477	19.9455	18.5414	18.5516
ENSGALG00000014811	1226.43	1214.96	1167.55	796.203	883.632	860.004	1202.98	846.613	0.506224	1.03033574768589e-07	1.45906193454604e-06	SMCHD1	2	101090869	101163136	-	6697	protein_coding	structural maintenance of chromosomes flexible hinge domain containing 1 [Source:NCBI gene;Acc:421057]	SMC_hinge	1373	1222	1206	697	876	869	12.4251	12.3145	11.8241	8.30341	9.20605	8.84639
ENSGALG00000031457	920.936	1059.86	846.133	640.846	625.402	548.265	942.309	604.838	0.640117	1.04034679102507e-07	1.47177560922971e-06	TDG	1	54693128	54704028	-	3591	protein_coding	thymine DNA glycosylase [Source:HGNC Symbol;Acc:HGNC:11700]	UDG	1031	1066	874	561	620	554	17.4001	20.034	15.9808	12.4638	12.1514	10.5177
ENSGALG00000016196	603.834	546.832	587.646	382.68	381.293	358.252	579.437	374.075	0.632182	1.09004414349174e-07	1.53750186813697e-06	-	1	111011328	111035262	-	2228	protein_coding	cystathionine-beta-synthase [Source:NCBI gene;Acc:418545]	PALP	676	550	607	335	378	362	18.3882	16.6599	17.8886	11.9959	11.9406	11.0769
ENSGALG00000051280	1320.22	904.758	1237.25	717.382	713.16	678.898	1154.08	703.147	0.715547	1.09548721645325e-07	1.54365092834748e-06	DNAJB1	30	875944	879908	-	1017	protein_coding	dnaJ homolog subfamily B member 1-like [Source:NCBI gene;Acc:107049075]	DnaJ_C	1478	910	1278	628	707	686	88.0769	60.3873	82.511	49.2655	48.9269	45.9864
ENSGALG00000007994	213.486	160.073	177.165	87.9593	67.5837	91.0476	183.574	82.1969	1.16162	1.11680433979229e-07	1.57058189779674e-06	PARD6B	20	13464452	13478200	-	2698	protein_coding	par-6 family cell polarity regulator beta [Source:NCBI gene;Acc:419352]	PDZ	239	161	183	77	67	92	5.36864	4.02726	4.4536	2.27695	1.74776	2.32473
ENSGALG00000029788	37.5163	28.8329	32.9159	1.14233	1.00871	1.97929	33.0884	1.37678	4.57629	1.12647203454548e-07	1.58261544419477e-06	CCK	2	43773646	43778740	-	1097	protein_coding	cholecystokinin [Source:NCBI gene;Acc:414884]	Gastrin	42	29	34	1	1	2	2.32034	1.78409	2.03504	0.0727273	0.0641568	0.124294
ENSGALG00000046032	44.6623	33.8041	37.7565	1.14233	0	0	38.741	0.380776	6.69466	1.13801181703099e-07	1.59725284191364e-06	CD83	2	60692920	60705622	+	2240	protein_coding	CD83 molecule [Source:NCBI gene;Acc:420838]	V-set	50	34	39	1	0	0	1.35279	1.02437	1.14319	0.0356169	0	0
ENSGALG00000013635	863.768	825.219	870.336	590.584	607.245	532.43	853.108	576.753	0.565358	1.14762812878906e-07	1.6091644018434e-06	SCAF8	3	50414485	50445901	+	3906	protein_coding	SR-related CTD associated factor 8 [Source:HGNC Symbol;Acc:HGNC:20959]	RRM_1	967	830	899	517	602	538	15.0038	14.3407	15.1123	10.56	10.8471	9.39024
ENSGALG00000039983	278.693	281.37	294.307	142.791	141.22	178.137	284.79	154.049	0.884577	1.15760678204268e-07	1.62033399243307e-06	EEPD1	2	46739295	46798842	-	1991	protein_coding	endonuclease/exonuclease/phosphatase family domain containing 1 [Source:NCBI gene;Acc:420740]	Exo_endo_phos	312	283	304	125	140	180	9.49712	9.59269	10.0255	5.00891	4.94887	6.16351
ENSGALG00000000296	1745.4	1545.05	1788.11	1028.1	1145.9	1265.76	1692.85	1146.58	0.561482	1.15786887849001e-07	1.62033399243307e-06	PCNX1	5	27422449	27504335	-	7930	protein_coding	pecanex 1 [Source:NCBI gene;Acc:426230]	-	1954	1554	1847	900	1136	1279	14.9334	13.2252	15.2931	9.05469	10.0822	10.9957
ENSGALG00000047977	444.836	379.799	382.406	198.765	255.204	236.526	402.347	230.165	0.804315	1.16542598967093e-07	1.62842294868948e-06	NANP	3	32105098	32108985	-	1149	protein_coding	N-acetylneuraminic acid phosphatase [Source:HGNC Symbol;Acc:HGNC:16140]	-	498	382	395	174	253	239	26.2674	22.4372	22.5725	12.0818	15.4971	14.1809
ENSGALG00000013042	2799.43	2405.07	3081.51	1539.86	1558.46	2085.19	2762	1727.84	0.676382	1.16593528545786e-07	1.62842294868948e-06	MICAL3	1	61867663	61967208	-	6904	protein_coding	microtubule associated monooxygenase, calponin and LIM domain containing 3 [Source:HGNC Symbol;Acc:HGNC:24694]	CH	3134	2419	3183	1348	1545	2107	27.511	23.6462	30.2718	15.5773	15.7499	20.8061
ENSGALG00000010370	672.614	639.296	712.533	306.144	447.868	430.497	674.814	394.836	0.770881	1.17092691695526e-07	1.6337928363315e-06	MED12L	9	23652600	23746699	-	5328	protein_coding	mediator complex subunit 12 like [Source:HGNC Symbol;Acc:HGNC:16050]	-	753	643	736	268	444	435	8.56523	8.14465	9.07017	4.01305	5.865	5.56611
ENSGALG00000051993	84.8583	87.4931	51.3101	13.7079	22.1917	19.7929	74.5538	18.5642	1.99892	1.1970919665968e-07	1.66703540138202e-06	-	2	98582916	98594266	-	1965	protein_coding	-	-	95	88	53	12	22	20	2.93001	3.02236	1.77099	0.487217	0.78797	0.693896
ENSGALG00000009906	1050.46	952.481	856.783	606.577	656.672	632.385	953.24	631.878	0.593208	1.21315068539428e-07	1.68774850235615e-06	UBR2	3	23082392	23132592	+	5445	protein_coding	ubiquitin protein ligase E3 component n-recognin 2 [Source:NCBI gene;Acc:421387]	zf-UBR1	1176	958	885	531	651	639	13.0893	11.8739	10.672	7.78038	8.41458	8.00073
ENSGALG00000041505	3897.23	3520.6	4093.19	2527.97	2610.55	2987.75	3837.01	2708.76	0.502123	1.22071446402993e-07	1.69661446386052e-06	PRRC2B	17	6484730	6515927	+	7622	protein_coding	proline rich coiled-coil 2B [Source:NCBI gene;Acc:417177]	-	4363	3541	4228	2213	2588	3019	34.6916	31.3532	36.4223	23.1642	23.8971	27.0036
ENSGALG00000029746	87.538	256.514	105.525	37.6968	30.2614	47.5031	149.859	38.4871	1.95852	1.28254471409223e-07	1.78081208547348e-06	NT5DC3	1	54748399	54768748	+	2665	protein_coding	5'-nucleotidase domain containing 3 [Source:NCBI gene;Acc:427914]	-	98	258	109	33	30	48	2.22863	6.53353	2.68554	0.987918	0.79227	1.22792
ENSGALG00000010665	497.538	486.183	548.922	252.455	307.657	344.397	510.881	301.503	0.758305	1.29647977383784e-07	1.79840806797409e-06	FOXN3	5	43597000	43779806	-	2763	protein_coding	forkhead box N3 [Source:NCBI gene;Acc:423402]	Fork_head	557	489	567	221	305	348	12.2175	11.9441	13.4742	6.38139	7.76906	8.58668
ENSGALG00000012177	6352.76	5576.69	6033.3	4599.02	4517.01	4157.51	5987.58	4424.51	0.436699	1.31456536478342e-07	1.82072488090216e-06	NCKAP5	7	29785117	30106820	-	6579	protein_coding	NCK associated protein 5 [Source:NCBI gene;Acc:424283]	-	7112	5609	6232	4026	4478	4201	65.5149	57.5375	62.197	48.8223	47.9042	43.5331
ENSGALG00000000776	1082.61	1019.1	1123.98	731.09	773.682	751.142	1075.23	751.972	0.515695	1.31512417692568e-07	1.82072488090216e-06	BRPF3	26	192701	216901	+	7237	protein_coding	bromodomain and PHD finger containing, 3 [Source:NCBI gene;Acc:421182]	Bromodomain	1212	1025	1161	640	767	759	10.1497	9.55852	10.5336	7.05546	7.4591	7.15006
ENSGALG00000041969	2215.25	2476.65	2206.34	1349.09	1593.77	1733.86	2299.41	1558.91	0.559858	1.34904949848626e-07	1.8640697531945e-06	MTSS1	2	138494790	138611280	-	2945	protein_coding	Gallus gallus MTSS1, I-BAR domain containing (MTSS1), mRNA. [Source:RefSeq mRNA;Acc:NM_001030954]	-	2480	2491	2279	1181	1580	1752	51.0358	57.0839	50.8113	31.994	37.7591	40.5579
ENSGALG00000004684	703.877	793.403	667.032	437.512	459.973	498.782	721.437	465.422	0.631147	1.39320275492304e-07	1.9213520277477e-06	IPPK	12	3718788	3743338	+	4690	protein_coding	Gallus gallus inositol-pentakisphosphate 2-kinase (IPPK), mRNA. [Source:RefSeq mRNA;Acc:NM_001293322]	-	788	798	689	383	456	504	10.1827	11.483	9.64602	6.51523	6.84292	7.32629
ENSGALG00000000390	359.085	408.632	407.577	220.469	247.135	231.577	391.765	233.06	0.747686	1.42470915843586e-07	1.96290199913707e-06	ENTPD4	22	1337732	1346169	+	2901	protein_coding	ectonucleoside triphosphate diphosphohydrolase 4 [Source:NCBI gene;Acc:419531]	-	402	411	421	193	245	234	8.39821	9.56136	9.52875	5.30779	5.94385	5.49914
ENSGALG00000002301	4911.06	4369.68	4654.7	3376.72	3388.26	3628.05	4645.15	3464.35	0.423147	1.43515536243998e-07	1.97538389307439e-06	CNOT1	11	1413189	1466512	-	8288	protein_coding	Gallus gallus CCR4-NOT transcription complex subunit 1 (CNOT1), mRNA. [Source:RefSeq mRNA;Acc:NM_001277133]	Not1	5498	4395	4808	2956	3359	3666	40.2035	35.7878	38.0905	28.455	28.524	30.1557
ENSGALG00000007260	1012.05	1068.81	967.148	720.809	724.255	638.323	1016	694.462	0.54939	1.43657677513594e-07	1.97543173152381e-06	ZEB1	2	14388433	14494158	-	5315	protein_coding	Gallus gallus zinc finger E-box binding homeobox 1 (ZEB1), mRNA. [Source:RefSeq mRNA;Acc:NM_205131]	-	1133	1075	999	631	718	645	12.9192	13.6499	12.3414	9.47175	9.50759	8.27338
ENSGALG00000035919	1845.44	2316.58	1879.11	1383.36	1408.16	1324.15	2013.71	1371.89	0.553459	1.48598336659958e-07	2.041400100345e-06	EPN2	14	5576295	5631053	+	3605	protein_coding	Gallus gallus epsin 2 (EPN2), mRNA. [Source:RefSeq mRNA;Acc:NM_001012788]	-	2066	2330	1941	1211	1396	1338	34.7323	43.619	35.3526	26.8005	27.254	25.3033
ENSGALG00000046616	1932.98	2029.24	1442.49	758.506	1015.77	1242.01	1801.57	1005.43	0.840528	1.53763729954126e-07	2.10829460724397e-06	CHGB	3	16985845	16997906	+	2807	protein_coding	chromogranin B [Source:NCBI gene;Acc:421312]	Granin	2164	2041	1490	664	1007	1255	46.7222	49.0711	34.8534	18.8725	25.2486	30.4809
ENSGALG00000040724	1438.12	1358.13	1605.14	620.284	764.604	1082.67	1467.13	822.521	0.833657	1.54561695063036e-07	2.11719798833462e-06	AKAP9	2	22394327	22493500	+	12458	protein_coding	Gallus gallus A-kinase anchoring protein 9 (AKAP9), mRNA. [Source:RefSeq mRNA;Acc:NM_207179]	-	1610	1366	1658	543	758	1094	7.83224	7.39993	8.73852	3.47741	4.28223	5.98681
ENSGALG00000042511	488.605	569.699	436.62	286.724	248.143	324.604	498.308	286.491	0.797997	1.56874877431313e-07	2.14475960065882e-06	PKDCC	3	23428366	23460375	+	1904	protein_coding	protein kinase domain containing, cytoplasmic a [Source:NCBI gene;Acc:421390]	-	547	573	451	251	246	328	17.4112	20.3101	15.5529	10.5175	9.09322	11.7445
ENSGALG00000052012	78.6056	46.7293	44.5333	6.85397	14.122	10.8861	56.6227	10.6207	2.40623	1.59345098656646e-07	2.17644321712616e-06	-	2	98600320	98625150	-	972	protein_coding	-	-	88	47	46	6	14	11	5.48687	3.2633	3.10737	0.492481	1.0137	0.771531
ENSGALG00000041121	7408.58	7569.15	8398.41	5572.28	5764.79	6097.22	7792.04	5811.43	0.422957	1.64525705164841e-07	2.24290257969218e-06	SLIT2	4	74981753	75225786	-	6673	protein_coding	Gallus gallus slit homolog 2 (Drosophila) (SLIT2), mRNA. [Source:RefSeq mRNA;Acc:NM_001267075]	EGF	8294	7613	8675	4878	5715	6161	75.3271	76.9946	85.3591	58.321	60.276	62.9444
ENSGALG00000047879	249.215	296.283	251.71	89.1016	137.185	152.406	265.736	126.231	1.06843	1.68186262277603e-07	2.29061328145959e-06	-	5	22527903	22533575	+	3956	protein_coding	myb-related transcription factor, partner of profilin-like [Source:NCBI gene;Acc:101747869]	-	279	298	260	78	136	154	4.27421	5.08376	4.31538	1.57305	2.41954	2.65394
ENSGALG00000028267	1977.64	1669.33	2288.63	1326.24	1075.29	1349.88	1978.53	1250.47	0.662261	1.69544021838228e-07	2.30469860220171e-06	-	Z	9666788	9696930	-	2448	protein_coding	golgi phosphoprotein 3 [Source:NCBI gene;Acc:427422]	-	2214	1679	2364	1161	1066	1364	54.8119	46.2876	63.4071	37.8377	30.6475	37.9865
ENSGALG00000015050	709.237	652.221	718.342	399.815	407.52	505.71	693.267	437.682	0.662429	1.92799043880059e-07	2.61333508954835e-06	KIAA2026	Z	27824458	27886360	-	6414	protein_coding	KIAA2026 [Source:NCBI gene;Acc:427227]	-	794	656	742	350	404	511	7.50239	6.9024	7.59585	4.35355	4.43304	5.43149
ENSGALG00000002232	1132.63	1023.07	1273.07	800.772	703.072	780.832	1142.93	761.559	0.586225	2.04796884344889e-07	2.77332358781112e-06	RERE	21	3041502	3157181	-	4661	protein_coding	arginine-glutamic acid dipeptide repeats [Source:HGNC Symbol;Acc:HGNC:9965]	Atrophin-1	1268	1029	1315	701	697	789	16.4873	14.8992	18.5246	11.9989	10.5245	11.5405
ENSGALG00000031368	2418.91	2054.1	2004.97	1422.2	1522.15	1580.47	2159.32	1508.27	0.517638	2.06595221975201e-07	2.79236767766482e-06	PHF12	19	6029890	6058016	-	4763	protein_coding	PHD finger protein 12 [Source:NCBI gene;Acc:417580]	PHD	2708	2066	2071	1245	1509	1597	34.4569	29.2735	28.5497	20.8542	22.2976	22.8587
ENSGALG00000002888	3813.26	2638.71	3674	1751.19	2129.39	2321.71	3375.33	2067.43	0.706961	2.20021299625349e-07	2.97101747342438e-06	CASZ1	21	3830441	3953755	-	7177	protein_coding	castor zinc finger 1 [Source:NCBI gene;Acc:419452]	-	4269	2654	3795	1533	2111	2346	36.0489	24.9565	34.7193	17.0413	20.7012	22.285
ENSGALG00000003788	446.623	467.293	431.78	241.031	278.405	299.863	448.565	273.1	0.71367	2.20438334573603e-07	2.97383003251472e-06	BNIP2	10	5823812	5839785	+	2697	protein_coding	BCL2 interacting protein 2 [Source:NCBI gene;Acc:415379]	-	500	470	446	211	276	303	11.2356	11.7609	10.8581	6.24174	7.20241	7.65929
ENSGALG00000007364	1700.74	1090.68	1076.54	699.105	783.769	726.401	1289.32	736.425	0.808369	2.24889804990048e-07	3.02814760102856e-06	TOB1	18	10077443	10079309	+	1121	protein_coding	transducer of ERBB2, 1 [Source:HGNC Symbol;Acc:HGNC:11979]	-	1904	1097	1112	612	777	734	102.937	66.0429	65.133	43.5562	48.7826	44.6393
ENSGALG00000050692	213.486	190.894	214.922	95.9556	110.958	108.861	206.434	105.258	0.970213	2.29637977480779e-07	3.08916206533634e-06	CBX8	18	9620206	9632778	+	2130	protein_coding	chromobox 8 [Source:NCBI gene;Acc:422084]	Chromo	239	192	222	84	110	110	6.80028	6.08341	6.84345	3.14633	3.63465	3.52079
ENSGALG00000010098	743.18	1090.68	910.997	559.741	591.105	499.772	914.953	550.206	0.733249	2.34624894715082e-07	3.15029806796519e-06	SLC6A9	8	20733964	20748606	-	3012	protein_coding	solute carrier family 6 member 9 [Source:HGNC Symbol;Acc:HGNC:11056]	SNF	832	1097	941	490	586	505	16.7408	24.5797	20.5133	12.9791	13.6928	11.4304
ENSGALG00000007439	1676.62	2111.76	1577.06	1136.62	1092.44	1266.75	1788.48	1165.27	0.61763	2.37174916245203e-07	3.18153847159054e-06	PRELID3B	20	10872054	10877912	+	2830	protein_coding	Gallus gallus PRELI domain containing 3B (PRELID3B), mRNA. [Source:RefSeq mRNA;Acc:NM_001030866]	MSF1	1877	2124	1629	995	1083	1280	40.1963	50.6516	37.7952	28.0505	26.9334	30.8354
ENSGALG00000017075	2036.6	1930.81	2199.56	1138.9	1264.93	1598.28	2055.66	1334.04	0.623039	2.5791444596026e-07	3.45324172664461e-06	FRY	1	175943342	176107764	-	8955	protein_coding	FRY microtubule binding protein [Source:HGNC Symbol;Acc:HGNC:20367]	-	2280	1942	2272	997	1254	1615	15.4304	14.6356	16.6588	8.88247	9.85556	12.2951
ENSGALG00000037860	296.557	244.583	250.742	161.068	127.098	131.623	263.961	139.93	0.919496	2.62988539420063e-07	3.51787298833636e-06	-	22	3850881	3853124	+	783	protein_coding	-	-	332	246	259	141	126	133	25.6971	21.2031	21.719	14.3668	11.3255	11.5802
ENSGALG00000040796	359.978	451.385	389.183	222.754	204.769	260.277	400.182	229.267	0.802112	2.64789105818812e-07	3.53863564868179e-06	C9orf3	Z	41487298	41662718	+	3886	protein_coding	chromosome Z open reading frame, human C9orf3 [Source:NCBI gene;Acc:427467]	-	403	454	402	195	203	263	6.28508	7.88458	6.79243	4.00346	3.67657	4.61402
ENSGALG00000008500	1603.38	1669.33	1421.19	1111.49	1113.62	1115.33	1564.63	1113.48	0.490738	2.6582240992536e-07	3.54911532502031e-06	RBSN	12	20120838	20134079	+	4572	protein_coding	rabenosyn, RAB effector [Source:NCBI gene;Acc:416128]	FYVE	1795	1679	1468	973	1104	1127	23.794	24.7839	21.0825	16.9789	16.9947	16.8052
ENSGALG00000012796	2245.62	2000.41	2228.6	1582.13	1516.09	1630.94	2158.21	1576.39	0.453405	2.74142691061945e-07	3.65677600830381e-06	-	1	56172463	56308924	+	6097	protein_coding	KIAA1549 [Source:NCBI gene;Acc:100857885]	-	2514	2012	2302	1385	1503	1648	24.9895	22.2709	24.7908	18.1233	17.3497	18.4276
ENSGALG00000006417	2169.69	1969.59	2045.63	1506.73	1530.22	1549.79	2061.64	1528.91	0.431392	2.77458135160703e-07	3.69753844106583e-06	SEC24A	13	16416762	16440002	-	6301	protein_coding	Gallus gallus SEC24 homolog A, COPII coat complex component (SEC24A), mRNA. [Source:RefSeq mRNA;Acc:NM_001321593]	-	2429	1981	2113	1319	1517	1566	23.3629	21.2178	22.0187	16.7009	16.9444	16.9437
ENSGALG00000029940	31.2636	53.6889	18.3942	2.28466	2.01742	0	34.4489	1.43403	4.62042	2.90931591375529e-07	3.87346864554747e-06	IL1B	22	5171645	5173295	-	1152	protein_coding	Gallus gallus interleukin 1, beta (IL1B), mRNA. [Source:RefSeq mRNA;Acc:NM_204524]	-	35	54	19	2	2	0	1.8413	3.16349	1.08294	0.13851	0.122188	0
ENSGALG00000000195	294.771	435.477	300.116	161.068	186.612	186.054	343.455	177.911	0.94651	3.03245654841416e-07	4.0336485517001e-06	SLC23A2	22	501885	551476	+	2766	protein_coding	solute carrier family 23 member 2 [Source:NCBI gene;Acc:419520]	-	330	438	310	141	185	188	7.23053	10.6868	7.35887	4.06697	4.70727	4.63375
ENSGALG00000031282	3152.26	3199.46	3151.22	2005.93	1971.02	2560.22	3167.65	2179.06	0.539316	3.08449499242993e-07	4.09140741733303e-06	UBR5	2	128985552	129064019	-	8271	protein_coding	ubiquitin protein ligase E3 component n-recognin 5 [Source:HGNC Symbol;Acc:HGNC:16806]	HECT	3529	3218	3255	1756	1954	2587	25.8584	26.2575	25.8401	16.9383	16.6271	21.3238
ENSGALG00000037525	4053.55	3926.25	4328.45	3075.15	3217.79	3040.2	4102.75	3111.05	0.399159	3.14196557606312e-07	4.1637620089856e-06	FGFRL1	4	85064209	85229240	-	3397	protein_coding	Gallus gallus fibroblast growth factor receptor like 1 (FGFRL1), mRNA. [Source:RefSeq mRNA;Acc:NM_204456]	I-set	4538	3949	4471	2692	3190	3072	80.9613	78.4543	86.4193	63.2242	66.0913	61.6527
ENSGALG00000008653	1247.86	1063.84	1306.96	652.27	736.36	895.631	1206.22	761.42	0.662778	3.23763538049602e-07	4.28257693876939e-06	MGA	5	25195649	25255228	+	10407	protein_coding	MGA, MAX dimerization protein [Source:NCBI gene;Acc:423220]	T-box	1397	1070	1350	571	730	905	8.13541	6.93879	8.51746	4.37738	4.93681	5.92857
ENSGALG00000006670	81.2853	53.6889	60.9913	22.8466	13.1133	12.8654	65.3218	16.2751	2.01915	3.27501624963471e-07	4.32800384900705e-06	PPP1R3C	6	20695689	20699934	-	2673	protein_coding	protein phosphatase 1 regulatory subunit 3C [Source:NCBI gene;Acc:425328]	-	91	54	63	20	13	13	2.06325	1.36339	1.54755	0.596946	0.34229	0.331567
ENSGALG00000039525	345.686	244.583	270.104	154.214	145.255	155.375	286.791	151.615	0.921305	3.28498167172226e-07	4.3371500366409e-06	-	21	319229	343648	-	2617	protein_coding	-	-	387	246	279	135	144	157	8.96222	6.34391	7.00007	4.11561	3.87265	4.08999
ENSGALG00000015977	144.706	158.084	119.078	59.4011	43.3746	69.2753	140.623	57.3503	1.29396	3.32759320028803e-07	4.38528147375608e-06	SMOX	4	88402221	88446642	-	2087	protein_coding	spermine oxidase [Source:NCBI gene;Acc:422934]	Amino_oxidase	162	159	123	52	43	70	4.70436	5.14162	3.86976	1.98786	1.45009	2.28666
ENSGALG00000016267	2149.15	2164.46	2117.27	1559.28	1629.07	1652.71	2143.63	1613.69	0.409379	3.34366092463192e-07	4.40238387544421e-06	PHF3	3	85591557	85628914	-	7095	protein_coding	PHD finger protein 3 [Source:NCBI gene;Acc:428641]	PHD	2406	2177	2187	1365	1615	1670	20.5519	20.7077	20.2394	15.3492	16.0203	16.0469
ENSGALG00000041080	4009.78	3105.01	4064.15	2105.31	2250.44	2810.6	3726.31	2388.78	0.641251	3.40796623208668e-07	4.47877185814639e-06	CHD7	2	112915343	113003232	+	9983	protein_coding	Gallus gallus chromodomain helicase DNA binding protein 7 (CHD7), mRNA. [Source:RefSeq mRNA;Acc:NM_001077586]	SNF2_N	4489	3123	4198	1843	2231	2840	27.2519	21.1123	27.6111	14.7288	15.7285	19.3947
ENSGALG00000049119	1650.72	1672.31	1468.63	1031.52	1193.31	1146.01	1597.22	1123.61	0.506813	3.45175429111682e-07	4.53213747753459e-06	ZNF638	4	91173719	91216430	-	8779	protein_coding	zinc finger protein 638 [Source:NCBI gene;Acc:395593]	-	1848	1682	1517	903	1183	1158	12.7575	12.9302	11.346	8.20629	9.48395	8.9927
ENSGALG00000001639	297.451	270.433	234.284	150.787	134.159	150.426	267.389	145.124	0.883019	3.49437407608086e-07	4.5838722916987e-06	MTF1	23	3697675	3711118	+	3512	protein_coding	Gallus gallus metal regulatory transcription factor 1 (MTF1), mRNA. [Source:RefSeq mRNA;Acc:NM_001031495]	-	333	272	242	132	133	152	5.74643	5.22685	4.52442	2.99863	2.6653	2.95064
ENSGALG00000005230	1143.35	973.36	1173.36	703.674	676.846	807.552	1096.69	729.358	0.588297	3.50835082287492e-07	4.59797293676874e-06	MED13	19	7564936	7611409	+	6546	protein_coding	mediator complex subunit 13 [Source:HGNC Symbol;Acc:HGNC:22474]	-	1280	979	1212	616	671	816	11.8507	10.0933	12.1571	7.50773	7.21433	8.49847
ENSGALG00000041370	1564.07	1535.11	1312.77	1036.09	1072.26	943.134	1470.65	1017.16	0.532283	3.60547957062769e-07	4.72092481279063e-06	ZNF335	20	10556080	10566117	-	4779	protein_coding	zinc finger protein 335 [Source:NCBI gene;Acc:396131]	-	1751	1544	1356	907	1063	953	22.2053	21.804	18.6305	15.1417	15.6547	13.5951
ENSGALG00000026663	34.8366	35.7926	37.7565	2.28466	0	0	36.1286	0.761552	5.68798	3.63772460622864e-07	4.75877178515457e-06	-	11	771897	778309	+	3626	protein_coding	-	-	39	36	39	2	0	0	0.651846	0.670039	0.706218	0.0440054	0	0
ENSGALG00000008652	989.716	769.541	895.507	540.321	619.349	564.099	884.921	574.59	0.623091	3.83592873904895e-07	5.01345328591663e-06	CXorf56	4	16552918	16556801	+	1799	protein_coding	chromosome 4 CXorf56 homolog [Source:NCBI gene;Acc:428719]	-	1108	774	925	473	614	570	37.3265	29.0359	33.7608	20.9766	24.0208	21.6008
ENSGALG00000008436	718.169	863	665.096	470.639	467.034	501.751	748.755	479.808	0.641343	4.02148768828177e-07	5.25096776766416e-06	CRY2	5	24183069	24201831	-	2167	protein_coding	Gallus gallus cryptochrome circadian regulator 2 (CRY2), mRNA. [Source:RefSeq mRNA;Acc:NM_204244]	-	804	868	687	412	463	507	22.4857	27.0325	20.8161	15.1685	15.0374	15.9506
ENSGALG00000045555	21596	27327.7	22353.8	16443.8	17267.1	17425.7	23759.2	17045.6	0.479031	4.02502934317651e-07	5.25096776766416e-06	IVNS1ABP	8	11201702	11218080	+	3726	protein_coding	influenza virus NS1A binding protein [Source:NCBI gene;Acc:426862]	BTB	24177	27486	23090	14395	17118	17608	393.249	497.845	406.895	308.229	323.34	322.177
ENSGALG00000034610	1553.35	1529.14	1559.63	1095.49	1108.57	1199.45	1547.38	1134.51	0.447377	4.03324929089727e-07	5.25687734658028e-06	ARFGEF1	2	115379044	115463018	-	5541	protein_coding	ADP ribosylation factor guanine nucleotide exchange factor 1 [Source:NCBI gene;Acc:420170]	Sec7	1739	1538	1611	959	1099	1212	19.0204	18.7324	19.0901	13.8081	13.9592	14.9122
ENSGALG00000000721	313.529	406.644	334	215.9	189.638	195.95	351.391	200.496	0.809819	4.06115339278361e-07	5.28840870508184e-06	SLC41A1	26	2287405	2305691	-	2683	protein_coding	solute carrier family 41 member 1 [Source:HGNC Symbol;Acc:HGNC:19429]	-	351	409	345	189	188	198	7.92857	10.2879	8.44306	5.62012	4.93159	5.0312
ENSGALG00000027983	320.675	367.869	342.713	182.773	220.908	199.909	343.752	201.196	0.770553	4.08586247967228e-07	5.31087562823096e-06	-	9	15106136	15126619	+	5116	protein_coding	tyrosine kinase non receptor 2 [Source:NCBI gene;Acc:431014]	Pkinase_Tyr	359	370	354	160	219	202	4.25277	4.88086	4.54333	2.49513	3.01275	2.69183
ENSGALG00000040393	1104.05	1000.2	873.241	670.547	636.497	684.836	992.499	663.96	0.580457	4.10262027936363e-07	5.32779658156922e-06	BORCS5	1	71806841	71868149	+	4435	protein_coding	Gallus gallus BLOC-1 related complex subunit 5 (BORCS5), mRNA. [Source:RefSeq mRNA;Acc:NM_001031357]	-	1236	1006	902	587	631	692	16.8901	15.3084	13.3541	10.5596	10.0135	10.6375
ENSGALG00000006840	2045.53	1554	2009.81	1169.74	1144.89	1361.75	1869.78	1225.46	0.609525	4.11170812690307e-07	5.33473533477788e-06	-	10	14421016	14484749	-	4114	protein_coding	-	RhoGEF	2290	1563	2076	1024	1135	1376	33.7349	25.6401	33.1333	19.8582	19.417	22.8024
ENSGALG00000038202	548.453	594.555	563.443	375.826	385.328	368.149	568.817	376.434	0.595245	4.1413355913666e-07	5.36828633617913e-06	PWWP2A	13	8632094	8645206	+	2364	protein_coding	PWWP domain containing 2A [Source:NCBI gene;Acc:416153]	PWWP	614	598	582	329	382	372	15.7409	17.0718	16.1651	11.1033	11.3727	10.7281
ENSGALG00000041202	706.557	296.283	720.278	151.93	129.115	131.623	574.373	137.556	2.0626	4.20060980704286e-07	5.43523045514374e-06	FBXO32	2	138061819	138086470	-	4559	protein_coding	Gallus gallus F-box protein 32 (FBXO32), mRNA. [Source:RefSeq mRNA;Acc:NM_001030956]	-	791	298	744	133	128	133	10.5151	4.41136	10.7153	2.32748	1.97601	1.98888
ENSGALG00000013057	97.3637	63.6313	78.4174	25.1312	28.2439	10.8861	79.8041	21.4204	1.90509	4.24882668089181e-07	5.49263020834708e-06	-	1	62069663	62083647	+	2964	protein_coding	ubiquitin specific peptidase 18 [Source:NCBI gene;Acc:418167]	UCH	109	64	81	22	28	11	2.22873	1.45723	1.79436	0.592173	0.664859	0.253012
ENSGALG00000054634	663.681	751.645	580.87	435.227	402.476	433.466	665.399	423.723	0.651159	4.25371556643433e-07	5.49396481953069e-06	-	28	1197427	1200633	+	2341	protein_coding	-	-	743	756	600	381	399	438	19.2352	21.7944	16.8287	12.9846	11.9956	12.7556
ENSGALG00000005125	878.06	883.879	984.574	637.419	656.672	604.675	915.504	632.922	0.532555	4.39572244649043e-07	5.67223387433901e-06	LSM14B	20	7721897	7732856	+	1295	protein_coding	LSM family member 14B [Source:NCBI gene;Acc:771330]	-	983	889	1017	558	651	611	46.0036	46.3295	51.5647	34.377	35.3802	32.1661
ENSGALG00000046461	1125.49	1213.97	900.348	720.809	709.125	683.846	1079.93	704.594	0.616302	4.40283037138908e-07	5.67626438649854e-06	LRRC15	9	13067941	13069632	+	1692	protein_coding	leucine rich repeat containing 15 [Source:HGNC Symbol;Acc:HGNC:20818]	-	1260	1221	930	631	703	691	45.1314	48.7013	36.0898	29.7532	29.2418	27.8423
ENSGALG00000052154	1351.48	931.602	1118.17	758.506	684.916	696.712	1133.75	713.378	0.669477	4.58969125695334e-07	5.90648072687961e-06	-	9	16005972	16009804	+	3434	protein_coding	-	PHD	1513	937	1155	664	679	704	26.7022	18.4147	22.0843	15.4267	13.9161	13.9765
ENSGALG00000037540	201.873	195.865	188.783	74.2514	66.575	119.747	195.507	86.8579	1.1672	4.69766706725973e-07	6.02909594956595e-06	PLEKHO1	25	115212	131015	+	4490	protein_coding	Gallus gallus pleckstrin homology domain containing O1 (PLEKHO1), mRNA. [Source:RefSeq mRNA;Acc:NM_001031356]	PH	226	197	195	65	66	121	3.0505	2.96105	2.85161	1.15497	1.03454	1.83724
ENSGALG00000008120	567.211	615.434	556.667	415.808	360.11	345.387	579.771	373.768	0.634838	4.8160401127424e-07	6.16990174875253e-06	TLE3	10	19916361	19936011	-	3237	protein_coding	transducin like enhancer of split 3 [Source:NCBI gene;Acc:415568]	-	635	619	575	364	357	349	11.8888	12.9055	11.6634	8.97145	7.76202	7.35037
ENSGALG00000017050	418.039	296.283	273.009	134.795	147.272	199.909	329.11	160.659	1.03333	4.84190789053468e-07	6.1974680870222e-06	-	1	173759258	173780357	+	1656	protein_coding	SMAD family member 9 [Source:NCBI gene;Acc:395543]	MH2	468	298	282	118	146	202	17.1275	12.1445	11.1813	5.68494	6.205	8.31606
ENSGALG00000006864	8337.55	8395.36	9024.78	6740.88	6741.22	5977.47	8585.9	6486.53	0.40461	4.93552213115855e-07	6.30595948703899e-06	-	8	16434266	16549728	+	5363	protein_coding	collagen type XXIV alpha 1 chain [Source:NCBI gene;Acc:424526]	Collagen	9334	8444	9322	5901	6683	6040	105.48	106.259	114.131	87.7853	87.7027	76.7814
ENSGALG00000026470	981.677	801.357	1016.52	479.778	546.722	679.888	933.185	568.796	0.71314	5.01904023551284e-07	6.40262931264208e-06	-	4	77382523	77410076	+	7523	protein_coding	-	-	1099	806	1050	420	542	687	8.8535	7.23052	9.16431	4.45412	5.07058	6.22576
ENSGALG00000015779	267.08	285.347	232.348	146.218	144.246	144.489	261.592	144.984	0.851522	5.0201719375412e-07	6.40262931264208e-06	PM20D2	3	75796307	75810677	-	1320	protein_coding	peptidase M20 domain containing 2 [Source:NCBI gene;Acc:421816]	M20_dimer	299	287	240	128	143	146	13.7279	14.6735	11.9382	7.73642	7.6245	7.5406
ENSGALG00000002129	719.062	712.87	562.475	421.519	411.555	435.445	664.802	422.84	0.652991	5.10826901702236e-07	6.50915925013422e-06	WDR47	8	1739634	1761181	-	4777	protein_coding	WD repeat domain 47 [Source:NCBI gene;Acc:424344]	-	805	717	581	369	408	440	10.2129	10.1295	7.98588	6.16276	6.01111	6.27949
ENSGALG00000008320	897.711	787.438	906.156	570.022	627.419	479.979	863.769	559.14	0.628095	5.13831598850332e-07	6.54159513603381e-06	EDEM1	12	19022312	19033650	+	3504	protein_coding	ER degradation enhancing alpha-mannosidase like protein 1 [Source:NCBI gene;Acc:416110]	-	1005	792	936	499	622	485	17.3824	15.2541	17.5393	11.3616	12.4933	9.43636
ENSGALG00000003378	209.913	289.324	235.252	106.237	132.141	134.592	244.829	124.323	0.973733	5.16850437232191e-07	6.5682884289115e-06	-	14	1349084	1352298	-	2161	protein_coding	-	-	235	291	243	93	131	136	6.59055	9.0879	7.38335	3.43346	4.26644	4.29053
ENSGALG00000033205	986.143	960.435	946.817	659.124	698.029	700.67	964.465	685.941	0.491235	5.26449627392907e-07	6.68431496598873e-06	PHF20L1	2	141692967	141740812	+	5066	protein_coding	Gallus gallus PHD finger protein 20 like 1 (PHF20L1), mRNA. [Source:RefSeq mRNA;Acc:NM_001039279]	-	1104	966	978	577	692	708	13.2072	12.8688	12.6758	9.08688	9.6137	9.52785
ENSGALG00000031398	33.0501	26.8445	35.8203	0	0	0.989647	31.9049	0.329882	6.41397	5.29142243849965e-07	6.71252039704952e-06	-	7	23251973	23253748	+	1187	lncRNA	-	-	37	27	37	0	0	1	1.88912	1.53511	2.04669	0	0	0.0574349
ENSGALG00000013818	408.213	209.785	495.675	161.068	167.446	152.406	371.224	160.307	1.21217	5.50248575385091e-07	6.96167069710125e-06	CITED2	3	54059667	54061125	+	902	protein_coding	Gallus gallus Cbp/p300 interacting transactivator with Glu/Asp rich carboxy-terminal domain 2 (CITED2), mRNA. [Source:RefSeq mRNA;Acc:NM_206844]	-	457	211	512	141	166	154	30.7056	15.7871	37.2705	12.4714	12.9524	11.6397
ENSGALG00000030677	15.1852	115.332	19.3623	3.42699	3.02614	2.96894	49.9598	3.14069	3.99206	5.51421348669189e-07	6.97031813056014e-06	ABCG2	6	18374424	18392107	+	3026	protein_coding	ATP binding cassette subfamily G member 2 (Junior blood group) [Source:NCBI gene;Acc:423767]	ABC2_membrane	17	116	20	3	3	3	0.340477	2.58711	0.433973	0.0790963	0.0697753	0.0675895
ENSGALG00000003073	359.085	391.73	351.426	173.634	249.152	203.867	367.414	208.884	0.811967	5.51993673282843e-07	6.97136690566257e-06	RHOBTB1	6	9336702	9386648	+	4885	protein_coding	Gallus gallus Rho related BTB domain containing 1 (RHOBTB1), mRNA. [Source:RefSeq mRNA;Acc:NM_001199608]	Ras	402	394	363	152	247	206	4.98735	5.44323	4.87915	2.48246	3.55862	2.87494
ENSGALG00000005992	327.821	354.943	289.467	171.349	156.35	211.785	324.077	179.828	0.848432	5.81903301173285e-07	7.32961487932327e-06	PDE8A	10	11397441	11504013	+	2451	protein_coding	phosphodiesterase 8A [Source:HGNC Symbol;Acc:HGNC:8793]	-	367	357	299	150	155	214	9.07468	9.82993	8.00995	4.88261	4.4508	5.95247
ENSGALG00000009424	954.879	963.418	963.275	691.109	709.125	645.25	960.524	681.828	0.494649	5.87339387550139e-07	7.38502816861366e-06	FOXP2	1	26049718	26110344	-	2870	protein_coding	forkhead box P2 [Source:HGNC Symbol;Acc:HGNC:13875]	Fork_head	1069	969	995	605	703	652	22.5738	22.786	22.7637	16.8181	17.2394	15.4879
ENSGALG00000034965	1363.09	1277.6	1293.4	857.889	974.416	976.782	1311.36	936.362	0.485256	5.90727968743998e-07	7.42108522286332e-06	DIP2B	33	5645989	5704717	-	5319	protein_coding	disco interacting protein 2 homolog B [Source:NCBI gene;Acc:426874]	AMP-binding	1526	1285	1336	751	966	987	17.3873	16.3042	16.4922	11.2646	12.7819	12.6507
ENSGALG00000012429	88.4313	112.349	55.1826	13.7079	22.1917	31.6687	85.321	22.5228	1.91102	6.09477930680384e-07	7.63643148678342e-06	BMP4	5	58714564	58717395	-	1540	protein_coding	Gallus gallus bone morphogenetic protein 4 (BMP4), mRNA. [Source:RefSeq mRNA;Acc:NM_205237]	TGFb_propeptide	99	113	57	12	22	32	3.89603	4.95203	2.43028	0.621677	1.00543	1.41663
ENSGALG00000006443	66.9934	21.8733	31.9478	2.28466	7.06099	0	40.2715	3.11521	3.69143	6.12071895620686e-07	7.66219351934297e-06	-	1	195587654	195590524	+	2626	protein_coding	-	-	75	22	33	2	7	0	1.73091	0.565397	0.825127	0.060763	0.187609	0
ENSGALG00000007483	3325.55	2996.64	3395.18	2350.91	2414.86	2509.75	3239.12	2425.17	0.417451	6.4199606470327e-07	8.00864793149105e-06	LRIG1	12	14847918	14926384	-	3768	protein_coding	leucine rich repeats and immunoglobulin like domains 1 [Source:NCBI gene;Acc:427592]	I-set	3723	3014	3507	2058	2394	2536	59.8812	53.9831	61.112	43.5751	44.716	45.8844
ENSGALG00000006646	806.6	717.841	852.91	413.523	568.914	512.637	792.45	498.358	0.667665	6.60215160590295e-07	8.22152550504313e-06	ABCC1	14	8040974	8088595	+	5904	protein_coding	Gallus gallus ATP binding cassette subfamily C member 1 (ABCC1), mRNA. [Source:RefSeq mRNA;Acc:NM_001012522]	ABC_membrane	903	722	881	362	564	518	9.26936	8.25308	9.79786	4.89177	6.7233	5.9815
ENSGALG00000010276	3180.85	3289.94	2928.55	2403.46	2403.76	2242.54	3133.11	2349.92	0.415136	6.6134780937299e-07	8.22843746054814e-06	GPBP1L1	8	21542371	21574425	-	3684	protein_coding	GC-rich promoter binding protein 1 like 1 [Source:NCBI gene;Acc:424603]	-	3561	3309	3025	2104	2383	2266	58.5815	60.6181	53.9147	45.5649	45.5254	41.9341
ENSGALG00000009495	3855.25	3120.92	3717.57	2093.89	2656.95	2541.41	3564.58	2430.75	0.552046	6.62164290990091e-07	8.23140705885238e-06	FGFR2	6	31834704	31906976	-	2857	protein_coding	Gallus gallus fibroblast growth factor receptor 2 (FGFR2), mRNA. [Source:RefSeq mRNA;Acc:NM_205319]	Pkinase_Tyr	4316	3139	3840	1833	2634	2568	91.5545	74.1492	88.2516	51.1866	64.8866	61.279
ENSGALG00000015689	1008.47	1079.74	1020.39	679.686	771.665	743.225	1036.2	731.525	0.50129	6.98389994078622e-07	8.6666061460314e-06	ECPAS	Z	66608737	66666770	+	6274	protein_coding	Ecm29 proteasome adaptor and scaffold [Source:HGNC Symbol;Acc:HGNC:29020]	-	1129	1086	1054	595	765	751	10.9058	11.6818	11.0306	7.56618	8.58156	8.1606
ENSGALG00000050126	22.3311	21.8733	14.5217	0	0	0	19.5754	0	6.67106	7.09240780093299e-07	8.79359804456844e-06	-	15	2304047	2311553	-	1305	lncRNA	-	-	25	22	15	0	0	0	1.16102	1.13773	0.754714	0	0	0
ENSGALG00000010199	251.002	347.984	231.38	156.499	117.011	142.509	276.788	138.673	0.998045	7.10857553277699e-07	8.80597974260357e-06	MFSD8	4	34359295	34368819	-	1800	protein_coding	major facilitator superfamily domain containing 8 [Source:NCBI gene;Acc:422498]	MFS_1	281	350	239	137	116	144	9.46111	13.1226	8.71821	6.07229	4.5356	5.45402
ENSGALG00000037665	258.148	285.347	211.049	123.371	148.281	125.685	251.515	132.446	0.924044	7.12835149163117e-07	8.82280585141422e-06	LMBR1L	33	7130977	7136376	+	2215	protein_coding	limb development membrane protein 1 like [Source:NCBI gene;Acc:107055406]	-	289	287	218	108	147	127	7.90738	8.74447	6.46226	3.89004	4.67082	3.90892
ENSGALG00000052151	25.9041	36.7869	60.9913	3.42699	5.04356	7.91718	41.2274	5.46258	2.89911	7.22309641440013e-07	8.92684228296153e-06	-	28	4050992	4054225	-	2523	protein_coding	-	-	29	37	63	3	5	8	0.696609	0.989714	1.63955	0.0948655	0.139477	0.216172
ENSGALG00000001207	282.265	284.352	191.687	121.087	122.054	138.551	252.768	127.231	0.989782	7.22493973905282e-07	8.92684228296153e-06	PLCH2	21	1473954	1548181	-	5179	protein_coding	phospholipase C eta 2 [Source:NCBI gene;Acc:428180]	PI-PLC-X	316	286	198	106	121	140	3.69785	3.72688	2.51027	1.63292	1.64433	1.84293
ENSGALG00000048379	982.57	1328.3	1197.56	478.636	726.273	791.718	1169.48	665.542	0.811428	7.45405801379534e-07	9.20195064683955e-06	-	23	4547316	4553979	+	2358	lncRNA	-	-	1100	1336	1237	419	720	800	28.272	38.2374	34.4451	14.1767	21.4901	23.1299
ENSGALG00000003753	735.141	792.409	622.499	467.212	495.278	392.89	716.683	451.793	0.66618	7.71835087317359e-07	9.51996766573428e-06	CYLD	11	6153713	6171640	-	2826	protein_coding	CYLD lysine 63 deubiquitinase [Source:HGNC Symbol;Acc:HGNC:2584]	UCH	823	797	643	409	491	397	17.6496	19.0332	14.9397	11.5466	12.2281	9.57734
ENSGALG00000011280	811.96	791.415	886.794	578.018	579.001	578.944	830.056	578.654	0.520459	7.82577680843185e-07	9.6441190668616e-06	EEA1	1	44655033	44720507	-	5041	protein_coding	early endosome antigen 1 [Source:NCBI gene;Acc:417896]	FYVE	909	796	916	506	574	585	10.9284	10.6567	11.9311	8.00826	8.01391	7.91163
ENSGALG00000033293	189.368	191.888	98.7478	69.682	52.453	62.3478	160.001	61.4943	1.38225	7.89463396886122e-07	9.72056659640423e-06	ACAP3	21	2384332	2446767	+	2514	protein_coding	ArfGAP with coiled-coil, ankyrin repeat and PH domains 3 [Source:NCBI gene;Acc:419420]	PH	212	193	102	61	52	63	5.11068	5.18105	2.66401	1.93584	1.45575	1.70845
ENSGALG00000049515	20.5446	69.5968	16.458	1.14233	0	0	35.5331	0.380776	6.56617	8.11920656911406e-07	9.97982888555642e-06	-	5	39252247	39265865	+	2106	lncRNA	-	-	23	70	17	1	0	0	0.661878	2.24319	0.53002	0.0378831	0	0
ENSGALG00000002364	1173.72	1127.47	1288.56	772.214	807.979	913.445	1196.58	831.212	0.524857	8.15398175635711e-07	1.00139331121606e-05	SEC16A	17	8149868	8171824	+	6681	protein_coding	SEC16 homolog A, endoplasmic reticulum export factor [Source:NCBI gene;Acc:417136]	-	1314	1134	1331	676	801	923	11.9196	11.4551	13.0809	8.07252	8.43802	9.41861
ENSGALG00000046843	359.978	440.448	263.328	151.93	197.708	191.992	354.584	180.543	0.971526	8.18320556682657e-07	1.00411667962973e-05	-	24	5233708	5235272	+	1019	protein_coding	-	-	403	443	272	133	196	194	23.9684	29.3397	17.5265	10.4131	13.5373	12.9794
ENSGALG00000015699	1755.23	1579.85	1544.14	1244	1136.82	1155.91	1626.41	1178.91	0.465028	8.67409022026843e-07	1.06252011416977e-05	NELFA	4	83173167	83196460	+	5980	protein_coding	Gallus gallus negative elongation factor complex member A (NELFA), mRNA. [Source:RefSeq mRNA;Acc:NM_001031167]	-	1965	1589	1595	1089	1127	1168	19.9145	17.9328	17.513	14.5288	13.2639	13.3158
ENSGALG00000027152	940.587	905.752	923.583	646.558	669.785	667.022	923.307	661.122	0.481733	8.84658493187628e-07	1.08271863350094e-05	HELZ	18	7145327	7217148	+	5933	protein_coding	helicase with zinc finger [Source:NCBI gene;Acc:417427]	zf-CCCH	1053	911	954	566	664	674	10.7563	10.3626	10.5579	7.61108	7.87668	7.74484
ENSGALG00000008716	1378.28	1040.97	1331.16	799.63	862.449	839.221	1250.14	833.767	0.584527	8.99237932060684e-07	1.09867440652972e-05	FLRT3	3	4684844	4686787	-	1944	protein_coding	fibronectin leucine rich transmembrane protein 3 [Source:NCBI gene;Acc:428552]	-	1543	1047	1375	700	855	848	48.1037	36.3476	46.4417	28.728	30.9542	29.739
ENSGALG00000010030	351.045	403.661	282.69	197.623	202.751	184.074	345.799	194.816	0.827925	9.05823787848401e-07	1.105772551987e-05	-	5	36184806	36199758	-	2288	protein_coding	-	Bromodomain	393	406	292	173	201	186	10.4099	11.9755	8.3797	6.03246	6.18286	5.54222
ENSGALG00000029616	271.547	248.56	275.913	92.5286	144.246	162.302	265.34	133.026	0.991313	9.60758514812854e-07	1.17082684362908e-05	HCFC2	1	54651418	54674159	-	2447	protein_coding	host cell factor C2 [Source:NCBI gene;Acc:418083]	-	304	250	285	81	143	164	7.52919	6.89496	7.64738	2.64092	4.11293	4.56916
ENSGALG00000026981	1778.45	1736.94	1966.24	1234.86	1373.87	1372.64	1827.21	1327.12	0.460762	9.65829012800063e-07	1.17600000994442e-05	NHSL1	3	54296597	54457695	+	5500	protein_coding	NHS like 1 [Source:NCBI gene;Acc:421680]	-	1991	1747	2031	1081	1362	1387	21.939	21.4366	24.2465	15.6808	17.4287	17.1926
ENSGALG00000001025	371.59	466.298	372.725	218.185	256.213	246.422	403.538	240.273	0.745853	1.017647617896e-06	1.23698020175311e-05	GOLGA1	17	9863064	9876915	+	2592	protein_coding	golgin A1 [Source:NCBI gene;Acc:417097]	-	416	469	385	191	254	249	9.72673	12.2113	9.75276	5.87899	6.89681	6.54924
ENSGALG00000009692	569.89	535.895	557.635	326.706	307.657	409.714	554.473	348.026	0.671004	1.0291452373097e-06	1.24988943313845e-05	SH3RF1	4	25454977	25526708	+	2848	protein_coding	SH3 domain containing ring finger 1 [Source:NCBI gene;Acc:422434]	SH3_1	638	539	576	286	305	414	13.5765	12.7724	13.2796	8.0118	7.53719	9.91031
ENSGALG00000008561	1193.38	1027.05	1107.52	707.101	840.257	753.122	1109.32	766.827	0.532387	1.0389054278175e-06	1.26066837518638e-05	SMNDC1	6	26833510	26842592	-	2477	protein_coding	survival motor neuron domain containing 1 [Source:NCBI gene;Acc:423889]	-	1336	1033	1144	619	833	761	32.688	28.1449	30.3251	19.9374	23.6684	20.9452
ENSGALG00000042762	654.749	697.956	607.977	475.209	420.633	406.745	653.561	434.196	0.591232	1.0591151560504e-06	1.28409825643354e-05	ZBTB26	17	9112305	9117979	-	3604	protein_coding	Gallus gallus zinc finger and BTB domain containing 26 (ZBTB26), mRNA. [Source:RefSeq mRNA;Acc:NM_001277639]	BTB	733	702	628	416	417	411	12.3262	13.1455	11.4413	9.209	8.14331	7.7747
ENSGALG00000002523	838.757	882.885	895.507	656.839	585.053	592.799	872.383	611.564	0.513214	1.06050690530443e-06	1.28469229361964e-05	CREB3	Z	9167587	9172144	-	2264	protein_coding	cAMP responsive element binding protein 3 [Source:HGNC Symbol;Acc:HGNC:2347]	bZIP_1	939	888	925	575	580	599	25.1361	26.4705	26.8267	20.2626	18.0302	18.0375
ENSGALG00000030532	27.6906	60.6486	33.8841	1.14233	8.0697	5.93788	40.7411	5.04997	2.98298	1.06219036013573e-06	1.28563839171569e-05	-	11	8335240	8359726	-	1107	lncRNA	-	-	31	61	35	1	8	6	1.69716	3.71884	2.07598	0.0720703	0.508618	0.369514
ENSGALG00000004814	40.196	59.6544	49.3739	11.4233	4.03485	13.8551	49.7414	9.77107	2.3495	1.06551148962812e-06	1.28747045642428e-05	-	11	9986426	10012360	-	3376	protein_coding	-	-	45	60	51	10	4	14	0.807827	1.19943	0.991904	0.236321	0.0833887	0.282717
ENSGALG00000036095	302.81	272.422	300.116	126.798	180.56	175.168	291.783	160.842	0.855915	1.08389949437278e-06	1.30857899973175e-05	BICC1	6	1492814	1589295	-	4547	protein_coding	BicC family RNA binding protein 1 [Source:HGNC Symbol;Acc:HGNC:19351]	KH_1	339	274	310	111	179	177	4.51838	4.06678	4.4765	1.94761	2.77062	2.65384
ENSGALG00000010103	247.429	210.779	216.858	113.091	134.159	117.768	225.022	121.672	0.886658	1.12357446471461e-06	1.35418289545891e-05	FBXW7	4	33680239	33710874	-	1928	protein_coding	F-box and WD repeat domain containing 7 [Source:HGNC Symbol;Acc:HGNC:16712]	WD40	277	212	224	99	133	119	8.70725	7.42086	7.62856	4.09668	4.85505	4.20791
ENSGALG00000034773	499.324	459.339	437.588	269.59	285.466	325.594	465.417	293.55	0.663909	1.15368003390037e-06	1.3892921185921e-05	TOGARAM1	5	58968105	59000025	-	4743	protein_coding	TOG array regulator of axonemal microtubules 1 [Source:NCBI gene;Acc:423595]	-	559	462	452	236	283	329	7.14278	6.57377	6.2573	3.96975	4.19936	4.729
ENSGALG00000017866	41.0893	37.7811	40.6609	2.28466	5.04356	10.8861	39.8437	6.07145	2.6892	1.21942100957212e-06	1.46721889378078e-05	RF00400	5	50414275	50414398	+	124	snoRNA	small nucleolar RNA SNORA28 [Source:NCBI gene;Acc:112532591]	-	46	38	42	2	5	11	22.4825	20.6818	22.2397	1.2868	2.8379	6.0478
ENSGALG00000028709	836.078	703.922	681.554	462.643	482.164	524.513	740.518	489.774	0.596346	1.25585087135061e-06	1.50850350027493e-05	RNF144A	3	95000776	95059703	+	1227	protein_coding	ring finger protein 144A [Source:NCBI gene;Acc:421922]	IBR	936	708	704	405	478	530	46.2317	38.9416	37.673	26.3339	27.4178	29.4481
ENSGALG00000013602	1349.69	1437.67	1458.95	1001.82	1095.46	1016.37	1415.44	1037.88	0.447073	1.27155969684945e-06	1.5260858838515e-05	PCM1	4	62808175	62846044	-	6692	protein_coding	Gallus gallus pericentriolar material 1 (PCM1), mRNA. [Source:RefSeq mRNA;Acc:NM_204531]	-	1511	1446	1507	877	1086	1027	13.6841	14.5827	14.7863	10.4556	11.4215	10.4626
ENSGALG00000008805	25.0109	48.7177	30.0116	2.28466	1.00871	6.92753	34.5801	3.40697	3.32282	1.27448781276654e-06	1.52831257413065e-05	LMOD2	1	22419625	22425777	-	2083	protein_coding	Gallus gallus leiomodin 2 (LMOD2), mRNA. [Source:RefSeq mRNA;Acc:NM_001199715]	-	28	49	31	2	1	7	0.814661	1.58757	0.977179	0.0766028	0.0337878	0.229105
ENSGALG00000012000	568.997	598.532	570.22	373.541	396.424	404.766	579.25	391.577	0.563892	1.29994588451159e-06	1.55752977886897e-05	METTL14	4	54976336	54999992	-	2696	protein_coding	Gallus gallus methyltransferase like 14 (METTL14), mRNA. [Source:RefSeq mRNA;Acc:NM_001031148]	-	637	602	589	327	393	409	14.3195	15.0696	14.3449	9.6768	10.2594	10.3426
ENSGALG00000032365	1403.29	1462.53	1435.72	1149.18	947.181	940.165	1433.84	1012.18	0.503485	1.30177487816508e-06	1.55841049700333e-05	CEBPG	11	10310202	10315738	+	2503	protein_coding	Gallus gallus CCAAT/enhancer binding protein gamma (CEBPG), mRNA. [Source:RefSeq mRNA;Acc:NM_206859]	bZIP_2	1571	1471	1483	1006	939	950	38.0385	39.6622	38.9029	32.0657	26.4031	25.8755
ENSGALG00000029935	480.566	524.958	495.675	298.148	357.084	313.718	500.4	322.983	0.630163	1.30887941041239e-06	1.56560000677875e-05	-	2	84402769	84415948	-	1149	protein_coding	-	Band_41	538	528	512	261	354	317	28.3773	31.0127	29.2585	18.1228	21.6837	18.809
ENSGALG00000017220	447.516	580.636	461.791	239.889	327.832	306.791	496.648	291.504	0.765917	1.32454469838493e-06	1.58168179155002e-05	-	1	187114813	187125635	+	4511	protein_coding	TATA-box binding protein associated factor, RNA polymerase I subunit D [Source:NCBI gene;Acc:419002]	-	501	584	477	210	325	310	6.7309	8.73706	6.943	3.71407	5.07061	4.68506
ENSGALG00000010290	980.783	948.504	1201.43	649.985	693.994	750.153	1043.57	698.044	0.579359	1.33377858929727e-06	1.59004265967605e-05	VEGFA	3	30775054	30796571	-	3025	protein_coding	Vascular endothelial growth factor A [Source:UniProtKB/Swiss-Prot;Acc:P67964]	-	1098	954	1241	569	688	758	21.9981	21.2838	26.9369	15.0069	16.0071	17.0833
ENSGALG00000051276	1236.25	1254.73	1222.73	983.545	816.048	757.08	1237.9	852.225	0.539958	1.33832678732627e-06	1.5941307200878e-05	GATAD2B	25	3413023	3441035	-	4259	protein_coding	GATA zinc finger domain containing 2B [Source:HGNC Symbol;Acc:HGNC:30778]	GATA	1384	1262	1263	861	809	765	19.6941	19.9976	19.4714	16.1287	13.3687	12.2456
ENSGALG00000016186	21.4379	59.6544	30.9797	1.14233	3.02614	6.92753	37.3573	3.69867	3.30427	1.34020997165845e-06	1.59504020520018e-05	PDE9A	1	110824235	110867346	+	2491	protein_coding	phosphodiesterase 9A [Source:NCBI gene;Acc:418538]	-	24	60	32	1	3	7	0.58391	1.62556	0.843486	0.032028	0.0847612	0.19158
ENSGALG00000007912	176.863	255.52	216.858	91.3863	104.906	124.696	216.413	106.996	1.01189	1.38930354358216e-06	1.65071044886334e-05	ATP9A	20	13107712	13155856	+	3241	protein_coding	ATPase phospholipid transporting 9A (putative) [Source:NCBI gene;Acc:419345]	E1-E2_ATPase	198	257	224	80	104	126	3.7025	5.35155	4.53806	1.96931	2.25842	2.65044
ENSGALG00000012395	1104.94	914.7	1070.74	631.708	750.482	717.494	1030.13	699.895	0.557103	1.43405838114065e-06	1.70104876750456e-05	PLEKHG1	3	48624389	48741485	+	4855	protein_coding	pleckstrin homology and RhoGEF domain containing G1 [Source:NCBI gene;Acc:421632]	RhoGEF	1237	920	1106	553	744	725	15.4415	12.7886	14.9578	9.08741	10.7853	10.1806
ENSGALG00000001522	922.722	857.034	925.519	598.58	614.306	683.846	901.759	632.244	0.51169	1.48631596968752e-06	1.75864263323658e-05	PHF20	20	905966	962906	-	3374	protein_coding	PHD finger protein 20 [Source:NCBI gene;Acc:419131]	-	1033	862	956	524	609	691	18.5551	17.242	18.6044	12.3905	12.7034	13.9624
ENSGALG00000035211	645.816	725.795	629.275	471.782	424.668	454.248	666.962	450.233	0.567209	1.52313001353351e-06	1.79772246667758e-05	KLHL21	21	562589	570964	+	3539	protein_coding	kelch like family member 21 [Source:NCBI gene;Acc:428175]	BTB	723	730	650	413	421	459	12.3813	13.9209	12.0596	9.31051	8.37242	8.84217
ENSGALG00000016560	858.409	928.62	833.548	579.161	614.306	644.26	873.525	612.576	0.510993	1.52590357375336e-06	1.79950515825251e-05	SELENOI	3	104975750	104996776	+	3808	protein_coding	Gallus gallus selenoprotein I (SELENOI), mRNA. [Source:RefSeq mRNA;Acc:NM_001031528]	CDP-OH_P_transf	961	934	861	507	609	651	15.2945	16.5529	14.8459	10.6222	11.2556	11.655
ENSGALG00000025672	56.2744	98.4297	83.258	21.7042	24.2091	28.6998	79.3207	24.871	1.66712	1.53430695725464e-06	1.80642453826856e-05	RF01291	5	9017886	9018046	+	161	snoRNA	small nucleolar RNA SNORD97 [Source:NCBI gene;Acc:112532597]	-	63	99	86	19	24	29	23.715	41.4987	35.0731	9.41525	10.4914	12.28
ENSGALG00000031975	3026.31	2733.16	2593.58	2221.83	1926.64	1771.47	2784.35	1973.31	0.497464	1.58754471298166e-06	1.86601996544032e-05	UBE2H	1	1491840	1533752	-	2877	protein_coding	Gallus gallus ubiquitin conjugating enzyme E2 H (UBE2H), mRNA. [Source:RefSeq mRNA;Acc:NM_001030647]	UQ_con	3388	2749	2679	1945	1910	1790	71.3694	64.4852	61.1413	53.9366	46.7243	42.417
ENSGALG00000001938	666.361	617.423	601.2	428.373	446.86	405.755	628.328	426.996	0.557861	1.62073054774774e-06	1.9034565031504e-05	SLC25A24	8	1583595	1606906	-	2693	protein_coding	solute carrier family 25 member 24 [Source:NCBI gene;Acc:424337]	Mito_carr	746	621	621	375	443	410	16.7885	15.5625	15.1411	11.1096	11.5776	10.3794
ENSGALG00000011917	1295.21	1247.77	1266.3	937.852	832.188	976.782	1269.76	915.607	0.472002	1.65069130795416e-06	1.93704681821375e-05	PPM1A	5	54706446	54719162	-	2089	protein_coding	protein phosphatase, Mg2+/Mn2+ dependent 1A [Source:NCBI gene;Acc:423525]	PP2C	1450	1255	1308	821	825	987	42.0667	40.5444	41.1122	31.3551	27.7949	32.2111
ENSGALG00000030065	3154.94	2796.8	3359.36	2045.91	2194.96	2443.44	3103.7	2228.1	0.477878	1.66417549431826e-06	1.95126288823522e-05	TENM3	4	40053454	40498128	-	10891	protein_coding	Gallus gallus teneurin transmembrane protein 3 (TENM3), mRNA. [Source:RefSeq mRNA;Acc:NM_001198537]	-	3532	2813	3470	1791	2176	2469	19.6545	17.4312	20.9201	13.1199	14.0618	15.4554
ENSGALG00000004821	711.023	720.824	738.672	550.602	471.069	455.238	723.506	492.303	0.557021	1.67760794144668e-06	1.96539496166524e-05	PTPN11	15	6682823	6704251	+	2140	protein_coding	Gallus gallus protein tyrosine phosphatase, non-receptor type 11 (PTPN11), mRNA. [Source:RefSeq mRNA;Acc:NM_204968]	Y_phosphatase	796	725	763	482	467	460	22.5428	22.8639	23.4106	17.9696	15.3586	14.6545
ENSGALG00000001175	1080.83	994.239	998.127	747.083	764.604	675.929	1024.4	729.205	0.491085	1.70648409198242e-06	1.99594190265859e-05	-	26	2687134	2698396	+	2788	protein_coding	-	Sushi	1210	1000	1031	654	758	683	26.3027	24.2065	24.2811	18.715	19.1349	16.7015
ENSGALG00000042853	660.108	538.878	607.009	355.264	398.441	419.611	601.998	391.105	0.621582	1.72113521375452e-06	2.01142676416299e-05	GGPS1	3	38176341	38193355	-	1840	protein_coding	geranylgeranyl diphosphate synthase 1 [Source:NCBI gene;Acc:427092]	-	739	542	627	311	395	424	24.3408	19.8796	22.3744	13.4849	15.1088	15.7099
ENSGALG00000015546	332.287	528.935	364.012	218.185	221.917	232.567	408.411	224.223	0.863572	1.72627123368434e-06	2.01562630585657e-05	TBC1D14	4	79859920	79922039	+	2394	protein_coding	Gallus gallus TBC1 domain family member 14 (TBC1D14), mRNA. [Source:RefSeq mRNA;Acc:NM_001252314]	TBC	372	532	376	191	220	235	9.41732	14.9973	10.3125	6.36522	6.46767	6.69222
ENSGALG00000015377	676.187	763.576	632.18	446.651	373.224	499.772	690.647	439.882	0.650552	1.75829604177806e-06	2.04981059011213e-05	PHLDB2	1	89725242	89805852	+	4236	protein_coding	pleckstrin homology like domain family B member 2 [Source:NCBI gene;Acc:418418]	PH	757	768	653	391	370	505	10.8305	12.2358	10.1218	7.36419	6.14745	8.1276
ENSGALG00000000881	187.581	125.274	130.696	81.1053	54.4705	42.5548	147.85	59.3769	1.32489	1.83694197785908e-06	2.13974451484713e-05	GPATCH3	23	1915119	1919682	-	1702	protein_coding	Gallus gallus G-patch domain containing 3 (GPATCH3), mRNA. [Source:RefSeq mRNA;Acc:NM_001198540]	G-patch	210	126	135	71	54	43	7.4777	4.99616	5.20806	3.32815	2.23297	1.72241
ENSGALG00000035602	5099.54	4015.73	4979.99	3353.88	3257.13	3527.1	4698.42	3379.37	0.475531	1.86928433924977e-06	2.17563927262682e-05	ZNF536	11	8735364	8961629	+	4423	protein_coding	zinc finger protein 536 [Source:NCBI gene;Acc:415761]	-	5709	4039	5144	2936	3229	3564	78.2261	61.6286	76.3635	52.9594	51.3808	54.9348
ENSGALG00000004311	424.291	357.926	510.197	242.174	247.135	275.122	430.805	254.81	0.757025	1.88573036738124e-06	2.19298896438475e-05	-	Z	23312434	23332349	-	2106	protein_coding	angiogenic factor with G-patch and FHA domains 1 [Source:NCBI gene;Acc:416364]	G-patch	475	360	527	212	245	278	13.6692	11.5364	16.4306	8.03122	8.18761	8.99939
ENSGALG00000003775	1086.19	724.801	1252.74	511.763	572.949	664.053	1021.24	582.922	0.808502	1.89604501285356e-06	2.20139015917782e-05	RICTOR	Z	12187279	12262599	-	5244	protein_coding	RPTOR independent companion of MTOR complex 2 [Source:NCBI gene;Acc:427447]	-	1216	729	1294	448	568	671	14.0533	9.38189	16.2022	6.81584	7.62316	8.72342
ENSGALG00000011342	105.403	106.384	79.3855	26.2736	36.3136	44.5341	97.0574	35.7071	1.43598	1.94241196863096e-06	2.25155418267833e-05	FGD6	1	45405227	45469802	-	4302	protein_coding	FYVE, RhoGEF and PH domain containing 6 [Source:NCBI gene;Acc:417908]	RhoGEF	118	107	82	23	36	45	1.66234	1.67857	1.25154	0.426542	0.588954	0.71313
ENSGALG00000004935	2206.32	2216.16	2107.59	1603.83	1718.85	1665.58	2176.69	1662.75	0.388309	1.98464489316692e-06	2.29677101121494e-05	LSM14A	11	10872994	10891271	+	3022	protein_coding	LSM14A, mRNA processing body assembly factor [Source:NCBI gene;Acc:415781]	-	2470	2229	2177	1404	1704	1683	49.5349	49.7784	47.3005	37.0661	39.6848	37.9679
ENSGALG00000041643	868.234	972.366	812.249	606.577	531.591	650.198	884.283	596.122	0.568728	2.00021835690942e-06	2.31291483056264e-05	NFIC	28	1203420	1242963	-	2239	protein_coding	Gallus gallus nuclear factor I C (NFIC), mRNA. [Source:RefSeq mRNA;Acc:NM_205271]	MH1	972	978	839	531	527	657	26.31	29.4788	24.6042	18.921	16.5656	20.005
ENSGALG00000005086	3310.37	1603.71	3966.37	830.473	864.466	865.941	2960.15	853.627	1.794	2.00501270715764e-06	2.31593195178785e-05	PLAU	6	16341344	16349555	-	2429	protein_coding	Gallus gallus plasminogen activator, urokinase (PLAU), mRNA. [Source:RefSeq mRNA;Acc:NM_205443]	Trypsin	3706	1613	4097	727	857	875	92.4669	44.8159	110.749	23.8787	24.8315	24.5588
ENSGALG00000013511	619.019	603.503	698.98	436.37	312.701	439.403	640.501	396.158	0.693935	2.00607891935014e-06	2.31593195178785e-05	ANKRA2	Z	24717663	24724746	+	2127	protein_coding	Gallus gallus ankyrin repeat family A member 2 (ANKRA2), mRNA. [Source:RefSeq mRNA;Acc:NM_001006565]	-	693	607	722	382	310	444	19.7458	19.2596	22.288	14.3285	10.2576	14.2312
ENSGALG00000009795	1001.33	1009.15	1035.88	702.532	718.203	779.842	1015.45	733.526	0.468529	2.01185016893508e-06	2.32071396814973e-05	MON2	1	33104538	33194925	+	6558	protein_coding	Gallus gallus MON2 homolog, regulator of endosome-to-Golgi trafficking (MON2), mRNA. [Source:RefSeq mRNA;Acc:NM_001199605]	-	1121	1015	1070	615	712	788	10.3596	10.4453	10.7131	7.48183	7.64114	8.19184
ENSGALG00000014824	23.2244	22.8675	34.8522	1.14233	1.00871	0.989647	26.9814	1.0469	4.69219	2.01594135593307e-06	2.32355182496945e-05	PTGER4	Z	12839346	12850017	+	2248	protein_coding	Gallus gallus prostaglandin E receptor 4 (PTGER4), mRNA. [Source:RefSeq mRNA;Acc:NM_001081503]	7tm_1	26	23	36	1	1	1	0.700947	0.690489	1.0515	0.0354901	0.0313078	0.0303271
ENSGALG00000014569	614.553	516.01	556.667	411.238	343.971	304.811	562.41	353.34	0.673319	2.0582909783103e-06	2.36661931210722e-05	PNPLA2	5	15965565	15987045	-	1528	protein_coding	Gallus gallus patatin like phospholipase domain containing 2 (PNPLA2), mRNA. [Source:RefSeq mRNA;Acc:NM_001113291]	-	688	519	575	360	341	308	27.2881	22.9229	24.7085	18.7968	15.7065	13.7421
ENSGALG00000016768	454.662	411.615	416.29	239.889	295.553	274.132	427.522	269.858	0.662503	2.10794898404427e-06	2.42176138924957e-05	LONRF2	1	134355045	134386116	-	2423	protein_coding	LON peptidase N-terminal domain and ring finger 2 [Source:HGNC Symbol;Acc:HGNC:24788]	-	509	414	430	210	293	277	12.7313	11.5311	11.6524	6.91465	8.51067	7.79387
ENSGALG00000053575	263.507	254.525	284.626	171.349	146.263	97.9751	267.553	138.529	0.953768	2.15329199129407e-06	2.4698709909803e-05	DAZAP2	33	5023150	5027892	+	1428	protein_coding	DAZ associated protein 2 [Source:NCBI gene;Acc:107051549]	-	295	256	294	150	145	99	12.5199	12.0987	13.5183	8.38045	7.14643	4.72644
ENSGALG00000037723	857.515	887.856	827.739	519.76	592.114	652.178	857.703	588.017	0.543114	2.25085841682893e-06	2.57556056274256e-05	-	10	8044920	8090289	+	4513	protein_coding	zinc finger protein 280D [Source:NCBI gene;Acc:415593]	-	960	893	855	455	587	659	12.8918	13.354	12.4395	8.04359	9.15424	9.95513
ENSGALG00000053290	20.5446	17.8963	12.5855	0	0	0	17.0088	0	6.4688	2.28620442058586e-06	2.61180979756746e-05	-	2	100805972	100810368	-	938	lncRNA	-	-	23	18	13	0	0	0	1.48605	1.29508	0.910002	0	0	0
ENSGALG00000003147	1365.77	1409.83	1274.04	951.56	1049.06	961.937	1349.88	987.519	0.450624	2.30429834319207e-06	2.63037132989698e-05	TRPC4AP	20	2557331	2590035	+	4289	protein_coding	Gallus gallus transient receptor potential cation channel subfamily C member 4 associated protein (TRPC4AP), mRNA. [Source:RefSeq mRNA;Acc:NM_001039317]	-	1529	1418	1316	833	1040	972	21.6053	22.3124	20.1466	15.4951	17.0658	15.4503
ENSGALG00000001725	1967.82	1514.23	1751.32	1246.28	1116.64	1271.7	1744.46	1211.54	0.526466	2.3874480474368e-06	2.72092679070277e-05	TNRC6C	18	4009885	4059271	+	5934	protein_coding	trinucleotide repeat containing 6C [Source:NCBI gene;Acc:417348]	UBA	2203	1523	1809	1091	1107	1285	22.4996	17.3212	20.0167	14.6684	13.1295	14.7633
ENSGALG00000043081	858.409	825.219	798.696	583.73	596.149	596.757	827.441	592.212	0.482564	2.39484978088251e-06	2.72718065375317e-05	WDR26	3	17629538	17657173	+	2131	protein_coding	WD repeat domain 26 [Source:HGNC Symbol;Acc:HGNC:21208]	WD40	961	830	825	511	591	603	27.3305	26.2857	25.4198	19.1312	19.5188	19.2913
ENSGALG00000015497	25.9041	20.879	31.9478	0	0	0.989647	26.2437	0.329882	6.13196	2.43432615998391e-06	2.76992096446732e-05	VGLL3	1	94356495	94376726	+	1415	protein_coding	vestigial like family member 3 [Source:NCBI gene;Acc:418462]	-	29	21	33	0	0	1	1.24208	1.00159	1.5313	0	0	0.0481804
ENSGALG00000016471	168.823	246.571	186.846	101.667	104.906	97.9751	200.747	101.516	0.982289	2.48017570666909e-06	2.81983903569098e-05	-	3	100541466	100547451	-	1746	protein_coding	5'-nucleotidase, cytosolic IB [Source:NCBI gene;Acc:421954]	-	189	248	193	89	104	99	6.56033	9.5859	7.25796	4.06677	4.19217	3.86561
ENSGALG00000033014	258.148	263.473	190.719	140.506	121.045	117.768	237.447	126.44	0.911537	2.58340539181825e-06	2.92881753756512e-05	-	22	3807124	3811864	+	1388	protein_coding	RNA/RNP complex-1-interacting phosphatase-like [Source:NCBI gene;Acc:107049068]	DSPc	289	265	197	123	120	119	12.6188	12.8849	9.3192	7.07001	6.08473	5.845
ENSGALG00000051922	1361.31	1277.6	1480.25	829.331	866.484	1092.57	1373.05	929.462	0.562089	2.60426736318406e-06	2.94915682479492e-05	-	5	18582992	18616609	-	11985	pseudogene	-	-	1524	1285	1529	726	859	1104	7.70647	7.23587	8.37666	4.83284	5.04434	6.27997
ENSGALG00000011515	1261.26	1357.14	1372.79	1000.68	966.346	997.565	1330.4	988.197	0.428827	2.62728635289249e-06	2.9728611106677e-05	ERCC3	7	23626750	23643336	+	3048	protein_coding	Gallus gallus ERCC excision repair 3, TFIIH core complex helicase subunit (ERCC3), mRNA. [Source:RefSeq mRNA;Acc:NM_001006523]	-	1412	1365	1418	876	958	1008	28.0755	30.2234	30.5466	22.9294	22.1208	22.5461
ENSGALG00000010642	660.108	690.002	643.797	438.654	460.982	483.938	664.636	461.191	0.52626	2.67706320938765e-06	3.02438084702114e-05	IRF2	4	39520122	39561578	+	3125	protein_coding	Gallus gallus interferon regulatory factor 2 (IRF2), mRNA. [Source:RefSeq mRNA;Acc:NM_205196]	IRF	739	694	665	384	457	489	14.3319	14.9877	13.9725	9.80359	10.2924	10.6681
ENSGALG00000022866	403.747	332.076	402.736	214.758	248.143	236.526	379.52	233.142	0.702354	2.68297628567585e-06	3.02865928413139e-05	ZNF654	1	90035289	90069147	+	3422	protein_coding	zinc finger protein 654 [Source:NCBI gene;Acc:418428]	-	452	334	416	188	246	239	8.0051	6.58706	7.98206	4.38311	5.05946	4.76151
ENSGALG00000016321	710.13	766.559	681.554	452.362	490.234	533.42	719.414	492.005	0.546781	2.70607210693058e-06	3.05231221182368e-05	ICK	3	88342284	88357572	+	4376	protein_coding	intestinal cell kinase [Source:NCBI gene;Acc:421896]	Pkinase	795	771	704	396	486	539	11.0103	11.8906	10.5632	7.21975	7.81643	8.39727
ENSGALG00000014222	1686.45	1836.36	1641.92	1216.58	1348.65	1260.81	1721.58	1275.35	0.432334	2.71059410407988e-06	3.054993956228e-05	NUP50	1	70202950	70218992	+	5750	protein_coding	Gallus gallus nucleoporin 50 (NUP50), mRNA. [Source:RefSeq mRNA;Acc:NM_001012541]	-	1888	1847	1696	1065	1337	1274	19.8995	21.6783	19.3669	14.777	16.3649	15.1053
ENSGALG00000023199	2696.71	3499.72	2957.59	1844.86	2309.95	2152.48	3051.34	2102.43	0.536771	2.75733786395591e-06	3.10522017469691e-05	HNRNPDL	4	46402176	46406523	+	2436	protein_coding	Gallus gallus heterogeneous nuclear ribonucleoprotein D like (HNRNPDL), mRNA. [Source:RefSeq mRNA;Acc:NM_001031142]	RRM_1	3019	3520	3055	1615	2290	2175	75.1094	97.5194	82.3447	52.8931	66.1619	60.8708
ENSGALG00000016481	1915.12	1729.98	1903.32	1351.37	1397.07	1425.09	1849.47	1391.18	0.410753	2.76381252542063e-06	3.10759851911146e-05	PUM2	3	101578290	101621518	-	3581	protein_coding	Gallus gallus pumilio RNA binding family member 2 (PUM2), mRNA. [Source:RefSeq mRNA;Acc:NM_001039292]	PUF	2144	1740	1966	1183	1385	1440	36.2851	32.7922	36.048	26.3563	27.2204	27.4148
ENSGALG00000006421	928.082	1155.31	1024.27	641.989	764.604	715.515	1035.88	707.369	0.548978	2.93198089007023e-06	3.29148934278491e-05	SLC16A12	6	20194880	20203208	-	1556	protein_coding	solute carrier family 16 member 12 [Source:NCBI gene;Acc:423791]	MFS_1	1039	1162	1058	562	758	723	40.4682	50.399	44.6455	28.8158	34.2854	31.6778
ENSGALG00000014834	536.84	462.321	471.472	311.856	301.605	344.397	490.211	319.286	0.618742	2.99176379368681e-06	3.35331762430073e-05	NCOA7	3	59835089	59902821	-	3382	protein_coding	Gallus gallus nuclear receptor coactivator 7 (NCOA7), mRNA. [Source:RefSeq mRNA;Acc:NM_001012878]	LysM	601	465	487	273	299	348	10.7698	9.27908	9.4549	6.44011	6.22224	7.01508
ENSGALG00000008378	2512.7	2542.27	2378.66	1960.24	1917.56	1863.51	2477.88	1913.77	0.372905	3.0073475885446e-06	3.36813472849106e-05	SRGAP3	12	19736835	19803309	-	4590	protein_coding	SLIT-ROBO Rho GTPase activating protein 3 [Source:NCBI gene;Acc:416115]	RhoGAP	2813	2557	2457	1716	1901	1883	37.142	37.5962	35.1475	29.8269	29.1487	27.9682
ENSGALG00000014537	572.57	465.304	597.328	346.126	359.102	353.304	545.067	352.844	0.62769	3.06534357369183e-06	3.425010553005e-05	BMF	5	29608119	29626791	+	2614	protein_coding	Bcl2 modifying factor [Source:NCBI gene;Acc:769140]	-	641	468	617	303	356	357	14.8614	12.0827	15.4982	9.24786	9.58504	9.31085
ENSGALG00000011642	2736.01	2516.42	2468.7	1761.47	1960.94	2036.69	2573.71	1919.7	0.422632	3.0705394247623e-06	3.42812732328869e-05	ANKRD17	4	50730426	50809631	-	8594	protein_coding	ankyrin repeat domain 17 [Source:NCBI gene;Acc:422651]	KH_1	3063	2531	2550	1542	1944	2058	21.6003	19.8757	19.4826	14.3151	15.9203	16.3259
ENSGALG00000027122	451.982	421.558	454.046	310.713	246.126	290.956	442.529	282.599	0.648702	3.10735584664167e-06	3.46651459602641e-05	APPL2	1	54211821	54244951	+	3543	protein_coding	adaptor protein, phosphotyrosine interacting with PH domain and leucine zipper 2 [Source:NCBI gene;Acc:418075]	PID	506	424	469	272	244	294	8.65541	8.07644	8.69167	6.12494	4.84695	5.65722
ENSGALG00000032840	380.522	333.07	432.748	189.627	201.742	267.205	382.113	219.525	0.797625	3.12501690807622e-06	3.48348911365054e-05	-	3	38081417	38095847	+	2343	protein_coding	-	Beach	426	335	447	166	200	270	11.0191	9.64935	12.5267	5.65249	6.00768	7.8563
ENSGALG00000049889	66.9934	103.401	57.1188	25.1312	26.2265	19.7929	75.8377	23.7169	1.67757	3.13721664772389e-06	3.49435405500191e-05	-	2	76571183	76575215	+	2329	lncRNA	uncharacterized LOC101751325 [Source:NCBI gene;Acc:101751325]	-	75	104	59	22	26	20	1.95164	3.01363	1.66335	0.753628	0.785694	0.585446
ENSGALG00000032004	265.294	286.341	311.733	153.072	186.612	168.24	287.789	169.308	0.76312	3.16885339576048e-06	3.52408161405182e-05	CSRNP2	33	4972497	4977693	-	2028	protein_coding	cysteine and serine rich nuclear protein 2 [Source:NCBI gene;Acc:100859835]	-	297	288	322	134	185	170	8.87558	9.58407	10.4253	5.27158	6.42027	5.71489
ENSGALG00000004625	1846.34	1614.64	1712.6	1082.93	1238.7	1354.83	1724.53	1225.48	0.492258	3.18575000623526e-06	3.54010878227984e-05	ATXN2	15	6419311	6462154	-	3320	protein_coding	ataxin 2 [Source:HGNC Symbol;Acc:HGNC:10555]	PAM2	2067	1624	1769	948	1228	1369	37.7321	33.0121	34.9858	22.7811	26.0321	28.112
ENSGALG00000035482	686.906	708.893	654.446	462.643	490.234	484.927	683.415	479.268	0.511351	3.3286608006237e-06	3.69028029304943e-05	SEC24B	4	37267897	37308644	-	4454	protein_coding	Gallus gallus SEC24 homolog B, COPII coat complex component (SEC24B), mRNA. [Source:RefSeq mRNA;Acc:NM_001031135]	-	769	713	676	405	486	490	10.4637	10.8035	9.96548	7.25452	7.67955	7.5002
ENSGALG00000016830	452.875	422.552	409.513	279.871	278.405	285.018	428.313	281.098	0.607936	3.38249678277818e-06	3.74704892437464e-05	CUL4A	1	138856050	138890288	-	2304	protein_coding	cullin 4A [Source:HGNC Symbol;Acc:HGNC:2554]	Cullin	507	425	423	245	276	288	13.3363	12.4489	12.0548	8.48375	8.43094	8.52191
ENSGALG00000013672	204.553	144.165	204.272	79.963	91.7928	100.944	184.33	90.9	1.01858	3.41442071412141e-06	3.77947455270968e-05	TSHZ1	2	91334478	91387810	-	4050	protein_coding	teashirt zinc finger homeobox 1 [Source:NCBI gene;Acc:428513]	-	229	145	211	70	91	102	3.4268	2.41623	3.42081	1.37895	1.58138	1.71701
ENSGALG00000015334	257.255	298.272	332.064	162.211	164.42	189.023	295.863	171.884	0.781434	3.43400339703026e-06	3.79819972003828e-05	ZBTB11	1	86451332	86456704	-	1991	protein_coding	zinc finger and BTB domain containing 11 [Source:HGNC Symbol;Acc:HGNC:16740]	-	288	300	343	142	163	191	8.76657	10.1689	11.3116	5.69012	5.7619	6.54017
ENSGALG00000032599	774.444	754.628	771.588	547.175	536.635	564.099	766.887	549.303	0.481396	3.48562394431765e-06	3.85230401169505e-05	ZNF384	1	77755770	77781779	-	6559	protein_coding	Gallus gallus zinc finger protein 384 (ZNF384), mRNA. [Source:RefSeq mRNA;Acc:NM_001079496]	-	867	759	797	479	532	570	8.01106	7.80961	7.97852	5.82642	5.70852	5.92467
ENSGALG00000003849	22023.9	17758.1	21906.5	12906	14793.8	16199.5	20562.8	14633.1	0.490755	3.49063966676453e-06	3.85485679788585e-05	TRPM1	10	6125779	6175117	+	5117	protein_coding	transient receptor potential cation channel subfamily M member 1 [Source:HGNC Symbol;Acc:HGNC:7146]	Ion_trans	24656	17861	22628	11298	14666	16369	292.022	235.568	290.357	176.153	201.718	218.089
ENSGALG00000040266	357.298	308.214	436.62	220.469	186.612	231.577	367.378	212.886	0.787629	3.5239156829681e-06	3.88558071358851e-05	GLI3	2	50700827	50894639	-	4786	protein_coding	Gallus gallus GLI family zinc finger 3 (GLI3), mRNA. [Source:RefSeq mRNA;Acc:NM_001271903]	-	400	310	451	193	185	234	5.06519	4.37134	6.18736	3.21728	2.7205	3.33327
ENSGALG00000039294	414.466	268.445	339.809	164.495	209.812	190.012	340.906	188.107	0.857498	3.55949091836826e-06	3.92177166458424e-05	MSL2	9	680308	692677	-	1740	protein_coding	male-specific lethal 2 homolog (Drosophila) [Source:NCBI gene;Acc:429119]	-	464	270	351	144	208	192	16.1613	10.4722	13.2452	6.60264	8.41324	7.52279
ENSGALG00000037698	200.087	174.986	195.559	86.817	118.019	93.0269	190.211	99.2877	0.93619	3.59249933671396e-06	3.95508079990935e-05	ZFAT	2	142538178	142625924	-	4213	protein_coding	zinc finger and AT-hook domain containing [Source:NCBI gene;Acc:420319]	-	224	176	202	76	117	94	3.22229	2.81933	3.14819	1.43922	1.95454	1.52112
ENSGALG00000013646	319.782	368.863	308.829	205.619	199.725	208.816	332.491	204.72	0.699149	3.63206684256647e-06	3.99247100611126e-05	VPS37A	4	63129241	63148736	-	2508	protein_coding	VPS37A, ESCRT-I subunit [Source:NCBI gene;Acc:422732]	-	358	371	319	180	198	211	8.65095	9.98325	8.35151	5.72597	5.55632	5.73564
ENSGALG00000012689	2491.26	2017.31	2513.23	1675.8	1680.51	1722.98	2340.6	1693.1	0.467389	3.67605639167978e-06	4.03459933404238e-05	KIF13A	2	60397627	60509298	+	6137	protein_coding	kinesin family member 13A [Source:NCBI gene;Acc:420832]	Kinesin	2789	2029	2596	1467	1666	1741	27.5423	22.3127	27.7748	19.0712	19.1059	19.3406
ENSGALG00000006599	1556.03	1514.23	1596.42	1226.86	1160.02	1140.07	1555.56	1175.65	0.404477	3.68413281516406e-06	4.04035073786198e-05	ZMYND11	2	9915431	9980505	+	4229	protein_coding	zinc finger MYND-type containing 11 [Source:NCBI gene;Acc:420455]	Bromodomain	1742	1523	1649	1074	1150	1152	24.9643	24.3046	25.6026	20.2615	19.1386	18.5713
ENSGALG00000015433	225.991	368.863	267.2	105.094	141.22	174.178	287.351	140.164	1.03112	3.69984795651436e-06	4.05446415296181e-05	ABCA1	Z	54811100	54902450	-	7074	protein_coding	Gallus gallus ATP-binding cassette, sub-family A (ABC1), member 1 (ABCA1), mRNA. [Source:RefSeq mRNA;Acc:NM_204145]	ABC_tran	253	371	276	92	140	176	2.16752	3.53944	2.5618	1.03759	1.39288	1.69619
ENSGALG00000031475	493.071	488.172	470.504	334.702	324.805	320.646	483.916	326.718	0.567286	3.82410924045344e-06	4.18419817507679e-05	MAFG	18	9964527	9969556	-	1714	protein_coding	MAF bZIP transcription factor G [Source:NCBI gene;Acc:769355]	bZIP_Maf	552	491	486	293	322	324	19.5181	19.3329	18.6177	13.6383	13.2219	12.8873
ENSGALG00000039817	16.0784	24.856	34.8522	1.14233	0	0	25.2622	0.380776	6.07471	3.91612419743785e-06	4.27502722733331e-05	NOG2	14	14405252	14405875	-	624	protein_coding	Gallus gallus noggin 2 (NOG2), mRNA. [Source:RefSeq mRNA;Acc:NM_001039604]	Noggin	18	25	36	1	0	0	1.74822	2.70384	3.78808	0.127856	0	0
ENSGALG00000041717	457.342	282.364	475.345	237.604	225.952	189.023	405.017	217.526	0.898735	3.92714608387451e-06	4.28377665473784e-05	KLF3	4	69534263	69590715	-	2426	protein_coding	Kruppel-like factor 3 (basic) [Source:NCBI gene;Acc:429811]	zf-C2H2	512	284	491	208	224	191	12.7905	7.90047	13.289	6.84032	6.4984	5.36747
ENSGALG00000004493	1132.63	1218.94	1030.08	790.491	860.432	686.815	1127.22	779.246	0.532796	3.95293747128449e-06	4.30861111062883e-05	RSRC2	15	6192499	6204993	-	1921	protein_coding	Gallus gallus arginine and serine rich coiled-coil 2 (RSRC2), mRNA. [Source:RefSeq mRNA;Acc:NM_001277809]	-	1268	1226	1064	692	853	694	40.0037	43.0714	36.3677	28.7397	31.2515	24.6297
ENSGALG00000020805	2619	3073.19	2118.24	1667.8	1845.94	1780.38	2603.48	1764.71	0.560747	4.02274176052857e-06	4.37799687704278e-05	LRRC8D	8	15392220	15422149	-	3018	protein_coding	leucine rich repeat containing 8 family member D [Source:NCBI gene;Acc:424513]	-	2932	3091	2188	1460	1830	1799	58.878	69.1202	47.6025	38.5956	42.6758	40.6386
ENSGALG00000005321	2276.88	2059.07	2155.99	1178.88	1407.15	1752.67	2163.98	1446.23	0.580666	4.05238572441329e-06	4.40382133464803e-05	LAMA5	20	7832322	7910579	-	11308	protein_coding	laminin subunit alpha 5 [Source:NCBI gene;Acc:428148]	Laminin_G_2	2549	2071	2227	1032	1395	1771	13.6613	12.36	12.9311	7.28112	8.68236	10.6773
ENSGALG00000013740	510.936	524.958	596.359	342.699	371.206	376.066	544.085	363.324	0.58138	4.05265321474348e-06	4.40382133464803e-05	SLC20A1	22	5151443	5159448	+	3176	protein_coding	solute carrier family 20 member 1 [Source:NCBI gene;Acc:426250]	-	572	528	616	300	368	380	10.915	11.2196	12.7351	7.53607	8.15486	8.15699
ENSGALG00000014902	792.309	994.239	795.791	587.157	575.975	595.768	860.78	586.3	0.553441	4.14484984849161e-06	4.49372381595217e-05	-	3	63246984	63274664	-	4418	protein_coding	golgi associated PDZ and coiled-coil motif containing [Source:NCBI gene;Acc:770364]	PDZ	887	1000	822	514	571	602	12.1676	15.2757	12.2165	9.282	9.0962	9.28961
ENSGALG00000014999	840.544	633.331	699.948	423.804	470.06	515.606	724.607	469.823	0.624766	4.15575888482429e-06	4.50212479644158e-05	MAP1B	Z	25324362	25392656	-	8283	protein_coding	microtubule associated protein 1B [Source:HGNC Symbol;Acc:HGNC:6836]	-	941	637	723	371	466	521	6.8851	5.19012	5.73129	3.57347	3.95957	4.28822
ENSGALG00000002719	1672.16	1831.39	1681.62	1271.41	1365.8	1256.85	1728.39	1298.02	0.412786	4.23783111081722e-06	4.58754878455184e-05	CSNK1D	18	4841362	4862572	+	4675	protein_coding	Gallus gallus casein kinase 1 delta (CSNK1D), mRNA. [Source:RefSeq mRNA;Acc:NM_001289888]	Pkinase	1872	1842	1737	1113	1354	1270	24.2679	26.5909	24.3961	18.9941	20.3839	18.5203
ENSGALG00000004254	247.429	302.249	237.188	149.645	144.246	158.344	262.289	150.745	0.79803	4.24726849903771e-06	4.5942738828619e-05	TMEM120B	15	5900288	5913095	+	2460	protein_coding	transmembrane protein 120B [Source:NCBI gene;Acc:416847]	-	277	304	245	131	143	160	6.82422	8.33996	6.53932	4.24855	4.0912	4.43416
ENSGALG00000042055	435.904	520.981	379.501	271.874	295.553	251.37	445.462	272.932	0.706458	4.27190835237081e-06	4.61742081850338e-05	RXRA	17	7577223	7651643	+	1944	protein_coding	retinoid X receptor alpha [Source:NCBI gene;Acc:417143]	Hormone_recep	488	524	392	238	293	254	15.2136	18.1912	13.2401	9.76753	10.6077	8.90767
ENSGALG00000046481	55.3812	68.6025	37.7565	14.8503	16.1394	9.89647	53.9134	13.6287	1.98726	4.29032618782396e-06	4.63381249975286e-05	-	Z	27902995	27923931	+	3894	lncRNA	-	-	62	69	39	13	16	10	0.964948	1.19586	0.657613	0.266349	0.289183	0.175078
ENSGALG00000013754	346.579	473.258	414.354	199.908	292.527	197.929	411.397	230.121	0.836102	4.33843848673917e-06	4.67160957536555e-05	PLAGL1	3	52353589	52378280	+	2363	protein_coding	PLAG1 like zinc finger 1 [Source:NCBI gene;Acc:769676]	-	388	476	428	175	290	200	9.95122	13.5947	11.8927	5.90852	8.63741	5.77023
ENSGALG00000016791	41.9825	11.9309	41.629	3.42699	4.03485	0	31.8475	2.48728	3.70118	4.38750029777404e-06	4.72087078867742e-05	SLC9A2	1	135300958	135332438	+	4479	protein_coding	Gallus gallus solute carrier family 9 member A2 (SLC9A2), mRNA. [Source:RefSeq mRNA;Acc:NM_001285935]	Na_H_Exchanger	47	12	43	3	4	0	0.635953	0.180811	0.630361	0.0534373	0.0628533	0
ENSGALG00000038372	33.0501	18.8906	3.87246	0	0	0	18.6044	0	6.59999	4.42326340282891e-06	4.75100137129482e-05	PRDM8	4	45315298	45317252	+	1011	protein_coding	PR/SET domain 8 [Source:HGNC Symbol;Acc:HGNC:13993]	-	37	19	4	0	0	0	2.21799	1.26832	0.259783	0	0	0
ENSGALG00000029416	916.47	1029.04	832.58	625.996	678.863	630.405	926.029	645.088	0.521079	4.42550808627561e-06	4.75100137129482e-05	TRPC6	1	184326387	184418640	+	3538	protein_coding	transient receptor potential cation channel subfamily C member 6 [Source:NCBI gene;Acc:418989]	Ion_trans	1026	1035	860	548	673	637	17.5751	19.7428	15.9603	12.3574	13.3877	12.2746
ENSGALG00000006689	776.23	767.553	771.588	471.782	448.877	609.623	771.79	510.094	0.59645	4.43913872300626e-06	4.76204595240566e-05	ABHD2	10	13427782	13462876	-	3052	protein_coding	abhydrolase domain containing 2 [Source:NCBI gene;Acc:415493]	Abhydrolase_1	869	772	797	413	445	616	17.2561	17.071	17.1465	10.7962	10.2618	13.7601
ENSGALG00000029408	2695.81	3067.23	2500.64	1913.4	2055.76	2105.97	2754.56	2025.04	0.443469	4.47549811637994e-06	4.79743763475912e-05	BAZ1B	19	408113	457407	+	6719	protein_coding	bromodomain adjacent to zinc finger domain 1B [Source:HGNC Symbol;Acc:HGNC:961]	Bromodomain	3018	3085	2583	1675	2038	2128	27.2222	30.9867	25.2419	19.8891	21.3476	21.592
ENSGALG00000040248	407.32	328.099	337.872	213.615	216.873	231.577	357.764	220.689	0.697439	4.50153233433598e-06	4.82171651390604e-05	PLEKHF2	2	126348499	126364242	+	2476	protein_coding	Gallus gallus pleckstrin homology and FYVE domain containing 2 (PLEKHF2), mRNA. [Source:RefSeq mRNA;Acc:NM_001030947]	FYVE	456	330	349	187	215	234	11.1615	8.99474	9.255	6.02553	6.11135	6.44306
ENSGALG00000039139	1710.56	1566.92	1731.96	1259.99	1219.53	1299.41	1669.82	1259.64	0.406813	5.11677672161643e-06	5.46019484465525e-05	TNS3	2	55050336	55235133	-	5105	protein_coding	Gallus gallus tensin 3 (TNS3), mRNA. [Source:RefSeq mRNA;Acc:NM_001277761]	SH2	1915	1576	1789	1103	1209	1313	22.7343	20.8346	23.01	17.2379	16.6679	17.5346
ENSGALG00000047303	184.902	282.364	242.997	52.5471	109.95	135.582	236.754	99.3595	1.24595	5.134727764176e-06	5.47524938087211e-05	-	13	18959096	18983370	+	2116	lncRNA	-	-	207	284	251	46	109	137	5.92875	9.05791	7.78861	1.73439	3.62544	4.41399
ENSGALG00000036238	1811.5	1775.71	1639.99	1329.67	1356.72	1266.75	1742.4	1317.71	0.403288	5.26916036858944e-06	5.6101987003681e-05	LUC7L2	1	49121234	49152488	+	2192	protein_coding	Gallus gallus LUC7 like 2, pre-mRNA splicing factor (LUC7L2), mRNA. [Source:RefSeq mRNA;Acc:NM_001030755]	-	2028	1786	1694	1164	1345	1280	56.0707	54.9878	50.7428	42.3659	43.1848	39.8104
ENSGALG00000009633	448.409	498.114	445.333	300.432	283.448	330.542	463.952	304.808	0.60528	5.27871552536219e-06	5.61617485991858e-05	KATNBL1	5	30227202	30242739	+	5379	protein_coding	Gallus gallus katanin regulatory subunit B1 like 1 (KATNBL1), mRNA. [Source:RefSeq mRNA;Acc:NM_001031198]	-	502	501	460	263	281	334	5.65601	6.28582	5.61511	3.90084	3.67667	4.23323
ENSGALG00000001948	2309.93	2418.98	2052.41	1499.88	1797.53	1635.89	2260.44	1644.43	0.458555	5.31072785340496e-06	5.64601708952291e-05	-	28	1454529	1467709	+	2883	protein_coding	scaffold attachment factor B2 [Source:NCBI gene;Acc:427046]	RRM_1	2586	2433	2120	1313	1782	1653	54.3616	56.9538	48.2829	36.3349	43.5023	39.089
ENSGALG00000053098	58.0609	35.7926	54.2145	9.13863	11.0958	15.8344	49.356	12.0229	2.03086	5.49244076169082e-06	5.82615868138849e-05	-	11	11008676	11042925	+	3364	lncRNA	-	-	65	36	56	8	11	16	1.17102	0.722224	1.09303	0.189731	0.230137	0.324258
ENSGALG00000043947	25.9041	18.8906	29.0435	2.28466	2.01742	0.989647	24.6127	1.76391	3.8198	5.55950642772051e-06	5.89291135188291e-05	-	1	145976515	145979531	+	2015	protein_coding	G-protein coupled receptor 183-like [Source:NCBI gene;Acc:431250]	7tm_1	29	19	30	2	2	1	0.872231	0.636362	0.97757	0.0791879	0.0698561	0.0338339
ENSGALG00000039322	1365.77	1740.91	1733.9	1204.01	1115.64	1073.77	1613.53	1131.14	0.512426	5.59647888397144e-06	5.92769057108231e-05	DDR2	8	4193000	4199382	-	3563	protein_coding	discoidin domain receptor tyrosine kinase 2 [Source:NCBI gene;Acc:396404]	Pkinase_Tyr	1529	1751	1791	1054	1106	1085	26.0076	33.1662	33.0051	23.6009	21.8468	20.7606
ENSGALG00000042645	5839.14	5896.83	6088.48	4918.87	4712.7	4382.16	5941.49	4671.24	0.347196	5.60951262959236e-06	5.93708149488653e-05	PARD3B	7	12763689	13129732	-	6509	protein_coding	par-3 family cell polarity regulator beta [Source:NCBI gene;Acc:426120]	PDZ	6537	5931	6289	4306	4672	4428	60.8657	61.4949	63.4409	52.7793	50.5171	46.3789
ENSGALG00000003383	978.997	1000.2	910.029	716.24	723.247	614.571	963.077	684.686	0.492871	5.65729307467891e-06	5.98320691476434e-05	KPNA6	23	5323393	5339496	-	3035	protein_coding	Gallus gallus karyopherin subunit alpha 6 (KPNA6), mRNA. [Source:RefSeq mRNA;Acc:NM_001012841]	Arm	1096	1006	940	627	717	621	21.8857	22.3699	20.3362	16.4821	16.6268	13.9495
ENSGALG00000046938	666.361	626.371	638.956	439.797	372.215	483.938	643.896	431.983	0.576082	5.73351176930381e-06	6.05482643925145e-05	-	10	14415718	14418422	-	1599	lncRNA	-	-	746	630	660	385	369	489	28.2747	26.5899	27.1017	19.2095	16.2415	20.8491
ENSGALG00000013134	317.102	319.151	345.617	175.919	210.821	217.722	327.29	201.487	0.69733	5.73976702835243e-06	6.05536226965224e-05	PLEKHA5	1	64349798	64514784	+	3755	protein_coding	pleckstrin homology domain containing A5 [Source:NCBI gene;Acc:418183]	PH	355	321	357	154	209	220	5.72963	5.76927	6.24252	3.27201	3.91729	3.99429
ENSGALG00000004058	1566.75	1959.65	1603.2	1138.9	1167.08	1311.28	1709.87	1205.75	0.503221	5.74252030485763e-06	6.05536226965224e-05	GPR146	14	2703952	2736640	+	3270	protein_coding	Gallus gallus G protein-coupled receptor 146 (GPR146), transcript variant 2, mRNA. [Source:RefSeq mRNA;Acc:NM_001277534]	7tm_1	1754	1971	1656	997	1157	1325	32.508	40.6784	33.2517	24.3249	24.902	27.6245
ENSGALG00000039120	1755.23	1595.75	1711.63	1128.62	1191.29	1369.67	1687.54	1229.86	0.455911	5.77933037767178e-06	6.0851692949233e-05	NBEAL2	2	3930912	3957545	+	9683	protein_coding	neurobeachin like 2 [Source:HGNC Symbol;Acc:HGNC:31928]	Beach	1965	1605	1768	988	1181	1384	12.2988	11.1864	11.9888	8.1405	8.58399	9.74435
ENSGALG00000029532	23.2244	22.8675	33.8841	0	0	1.97929	26.6586	0.659765	5.26926	5.8711831398768e-06	6.17731720906092e-05	-	4	34987276	34989334	-	1071	protein_coding	-	-	26	23	35	0	0	2	1.47127	1.44932	2.14576	0	0	0.127311
ENSGALG00000007651	470.74	657.192	441.461	352.98	297.57	272.153	523.131	307.568	0.767202	5.88484719217213e-06	6.18712421399884e-05	STAT1	7	7912708	7932691	-	3810	protein_coding	Gallus gallus signal transducer and activator of transcription 1 (STAT1), mRNA. [Source:RefSeq mRNA;Acc:NM_001012914]	STAT_alpha	527	661	456	309	295	275	8.38289	11.7085	7.85853	6.4705	5.44937	4.92079
ENSGALG00000032789	20.5446	38.7753	18.3942	3.42699	1.00871	0	25.9047	1.47857	4.19691	5.91156687460058e-06	6.21063286840412e-05	TBX18	3	77240681	77263108	+	3064	protein_coding	Gallus gallus T-box 18 (TBX18), mRNA. [Source:RefSeq mRNA;Acc:NM_204453]	T-box	23	39	19	3	1	0	0.454933	0.859016	0.407161	0.0781154	0.02297	0
ENSGALG00000004850	793.202	658.187	769.652	512.906	513.435	517.586	740.347	514.642	0.525155	5.95301665434388e-06	6.2495707632854e-05	ZMIZ1	6	13114186	13389295	-	4202	protein_coding	zinc finger MIZ-type containing 1 [Source:NCBI gene;Acc:423724]	zf-MIZ	888	662	795	449	509	523	12.8075	10.6323	12.4226	8.525	8.52533	8.4854
ENSGALG00000002193	1399.72	1297.48	1451.21	959.556	1048.05	1062.88	1382.8	1023.5	0.433599	5.98055744871266e-06	6.2738601925155e-05	ARHGEF4	9	2459432	2493573	-	1914	protein_coding	Rho guanine nucleotide exchange factor 4 [Source:HGNC Symbol;Acc:HGNC:684]	RhoGEF	1567	1305	1499	840	1039	1074	49.6176	46.0144	51.4235	35.014	38.2053	38.2551
ENSGALG00000017329	712.81	584.613	709.629	492.344	431.729	419.611	669.017	447.894	0.580653	6.03124318124268e-06	6.31772723235171e-05	FCHSD2	1	196502552	196621676	+	3318	protein_coding	FCH and double SH3 domains 2 [Source:HGNC Symbol;Acc:HGNC:29114]	SH3_1	798	588	733	431	428	424	14.5759	11.9599	14.5054	10.3635	9.07856	8.71197
ENSGALG00000031388	401.067	480.218	394.991	267.305	229.986	296.894	425.425	264.729	0.683727	6.30595007391402e-06	6.59578302151095e-05	KLHL5	4	69391529	69417940	-	3075	protein_coding	kelch like family member 5 [Source:HGNC Symbol;Acc:HGNC:6356]	BACK	449	483	408	234	228	300	8.84931	10.6005	8.71198	6.0712	5.21842	6.65124
ENSGALG00000006818	1338.08	1022.08	1237.25	550.602	663.733	936.206	1199.14	716.847	0.741278	6.43648580218802e-06	6.72244697492452e-05	-	24	4373557	4420428	-	16093	protein_coding	-	FYRC	1498	1028	1278	482	658	946	5.64135	4.31103	5.21429	2.38954	2.87765	4.00757
ENSGALG00000000235	2309.04	2296.69	2191.81	1816.3	1759.19	1549.79	2265.85	1708.43	0.4079	6.48926406590017e-06	6.77260482657976e-05	PPP2R2A	22	688378	726427	-	2789	protein_coding	Gallus gallus protein phosphatase 2 regulatory subunit Balpha (PPP2R2A), mRNA. [Source:RefSeq mRNA;Acc:NM_001030886]	-	2585	2310	2264	1590	1744	1566	56.1721	55.8971	53.3003	45.4834	44.0096	38.2798
ENSGALG00000038484	10.7189	19.8848	14.5217	0	0	0	15.0418	0	6.28821	6.53055372151372e-06	6.81070778306621e-05	-	20	5378160	5380769	+	502	lncRNA	-	-	12	20	15	0	0	0	1.44872	2.68876	1.96196	0	0	0
ENSGALG00000004347	496.644	546.832	557.635	355.264	362.128	376.066	533.704	364.486	0.549193	6.7548641285402e-06	7.02920338752255e-05	NEDD4	10	8216238	8265053	+	4448	protein_coding	neural precursor cell expressed, developmentally down-regulated 4, E3 ubiquitin protein ligase [Source:NCBI gene;Acc:415406]	HECT	556	550	576	311	359	380	7.57562	8.34494	8.50275	5.57827	5.6804	5.82432
ENSGALG00000015014	1677.51	1340.23	1760.03	1072.65	1043.01	1202.42	1592.59	1106.03	0.526001	6.8062930038128e-06	7.06900836979964e-05	TNPO1	Z	25036411	25112335	-	3440	protein_coding	transportin 1 [Source:NCBI gene;Acc:427218]	-	1878	1348	1818	939	1034	1215	33.0861	26.4458	34.7006	21.7777	21.1549	24.0793
ENSGALG00000029502	30.3703	29.8272	18.3942	2.28466	4.03485	0	26.1972	2.1065	3.6473	6.933176348154e-06	7.18511016208933e-05	CLIC2	4	1823156	1828005	-	2001	protein_coding	Gallus gallus chloride intracellular channel 2 (CLIC2), mRNA. [Source:RefSeq mRNA;Acc:NM_001031114]	-	34	30	19	2	4	0	1.02977	1.01181	0.623459	0.079742	0.14069	0
ENSGALG00000000573	214.379	305.232	197.496	82.2477	118.019	144.489	239.035	114.919	1.05157	6.93494768557688e-06	7.18511016208933e-05	PER3	21	291189	310409	-	6325	protein_coding	Gallus gallus period circadian clock 3 (PER3), mRNA. [Source:RefSeq mRNA;Acc:NM_001289779]	-	240	307	204	72	117	146	2.29964	3.27569	2.11773	0.908189	1.30189	1.57369
ENSGALG00000005769	2623.46	2574.09	2211.18	1695.22	1989.18	1710.11	2469.57	1798.17	0.457592	7.02571423852729e-06	7.268578434427e-05	WEE1	5	9572428	9580919	-	3322	protein_coding	Gallus gallus WEE1 G2 checkpoint kinase (WEE1), mRNA. [Source:RefSeq mRNA;Acc:NM_001031181]	Pkinase	2937	2589	2284	1484	1972	1728	53.5812	52.5966	45.1438	35.6401	41.7789	35.4626
ENSGALG00000009422	593.115	730.766	485.026	374.684	369.189	385.962	602.969	376.612	0.67858	7.04543402214489e-06	7.28369035409841e-05	RGS10	6	31170655	31187619	-	3278	protein_coding	regulator of G-protein signaling 10 [Source:NCBI gene;Acc:423930]	RGS	664	735	501	328	366	390	12.2763	15.1323	10.0353	7.98305	7.85817	8.11115
ENSGALG00000015407	161.677	184.929	173.293	75.3937	97.8451	98.9647	173.3	90.7345	0.929134	7.12915937395939e-06	7.36490242504899e-05	PLAG1	2	111237295	111284428	-	2622	protein_coding	PLAG1 zinc finger [Source:NCBI gene;Acc:429484]	-	181	186	179	66	97	100	4.18364	4.78747	4.48252	2.00824	2.60369	2.60012
ENSGALG00000040651	1264.84	1023.07	1285.66	701.39	746.447	930.269	1191.19	792.702	0.586932	7.16218251438799e-06	7.38691089995156e-05	IGF1R	10	17124105	17264663	-	4916	protein_coding	Gallus gallus insulin like growth factor 1 receptor (IGF1R), mRNA. [Source:RefSeq mRNA;Acc:NM_205032]	Pkinase_Tyr	1416	1029	1328	614	740	940	17.4566	14.1263	17.7373	9.96462	10.5942	13.0359
ENSGALG00000041792	3092.41	2501.51	2595.52	2015.07	1982.12	2056.49	2729.81	2017.89	0.436253	7.16601913781627e-06	7.38691089995156e-05	C26H6orf106	26	4311807	4343652	+	4566	protein_coding	Gallus gallus chromosome 26 C6orf106 homolog (C26H6orf106), mRNA. [Source:RefSeq mRNA;Acc:NM_001030919]	-	3462	2516	2681	1764	1965	2078	45.9515	37.1878	38.5534	30.8224	30.2884	31.0268
ENSGALG00000005782	4919.1	4456.18	4327.48	3677.16	3395.33	3537.99	4567.59	3536.82	0.369262	7.36997964221582e-06	7.58617991206695e-05	GCLM	8	14159785	14264973	+	8989	protein_coding	Gallus gallus glutamate-cysteine ligase modifier subunit (GCLM), mRNA. [Source:RefSeq mRNA;Acc:NM_001007953]	SH2	5507	4482	4470	3219	3366	3575	37.1289	33.6501	32.6511	28.5702	26.3543	27.1139
ENSGALG00000037521	350.152	319.151	318.51	236.462	185.603	180.116	329.271	200.727	0.717619	7.5323453316128e-06	7.7477105844156e-05	PRCP	1	190297679	190326959	-	3735	protein_coding	prolylcarboxypeptidase [Source:NCBI gene;Acc:428096]	Peptidase_S28	392	321	329	207	184	182	6.36068	5.80016	5.78372	4.42164	3.46718	3.32206
ENSGALG00000009365	1581.94	2223.12	1607.07	1137.76	1307.29	1163.83	1804.04	1202.96	0.584098	7.5796048225303e-06	7.79069626996874e-05	CYP51A1	2	22493952	22507735	-	2804	protein_coding	Gallus gallus cytochrome P450 family 51 subfamily A member 1 (CYP51A1), mRNA. [Source:RefSeq mRNA;Acc:NM_001048077]	p450	1771	2236	1660	996	1296	1176	38.278	53.817	38.8715	28.3391	32.5294	28.5928
ENSGALG00000016236	3495.27	3428.14	3487.15	2458.29	2520.77	2926.39	3470.19	2635.15	0.396797	7.65105767432912e-06	7.8506246229794e-05	-	1	113385291	113456709	-	7817	protein_coding	ubiquitin specific peptidase 9 X-linked [Source:NCBI gene;Acc:418569]	UCH	3913	3448	3602	2152	2499	2957	30.3374	29.7682	30.2556	21.9637	22.4996	25.7892
ENSGALG00000040546	182.222	130.245	164.58	89.1016	80.697	54.4306	159.016	74.7431	1.09456	7.65444166876203e-06	7.8506246229794e-05	-	20	12526611	12531997	+	2515	protein_coding	-	-	204	131	170	78	80	55	4.91587	3.51527	4.43826	2.47435	2.23873	1.49091
ENSGALG00000048936	193.834	194.871	178.133	76.536	126.089	80.1614	188.946	94.2622	1.00047	7.68250074139968e-06	7.87373421309207e-05	-	17	4897235	4932479	-	2437	protein_coding	-	-	217	196	184	67	125	81	5.3965	5.42783	4.95751	2.19343	3.60997	2.26598
ENSGALG00000014908	34.8366	18.8906	19.3623	0	2.01742	1.97929	24.3631	1.33224	4.14737	7.70823259852253e-06	7.89442714583407e-05	FST	Z	16072541	16079179	+	2958	protein_coding	follistatin [Source:NCBI gene;Acc:396119]	-	39	19	20	0	2	2	0.799052	0.433492	0.443949	0	0.0475862	0.0460955
ENSGALG00000014286	1370.24	1208	1334.06	976.691	982.486	958.968	1304.1	972.715	0.423362	7.8487946241093e-06	8.02684337509412e-05	PDS5A	4	69081052	69152713	+	4794	protein_coding	Gallus gallus PDS5 cohesin associated factor A (PDS5A), mRNA. [Source:RefSeq mRNA;Acc:NM_001012580]	-	1534	1215	1378	855	974	969	19.3926	17.1042	18.8735	14.2289	14.2992	13.7801
ENSGALG00000002278	242.963	230.664	217.826	133.652	136.176	137.561	230.484	135.797	0.763301	7.86144771695134e-06	8.03401608146978e-05	UNK	18	4667774	4704044	-	2478	protein_coding	unkempt family zinc finger [Source:NCBI gene;Acc:417371]	-	272	232	225	117	135	139	6.65236	6.31847	5.96188	3.76694	3.83426	3.8242
ENSGALG00000006132	651.176	648.244	635.084	479.778	450.894	442.372	644.835	457.682	0.495433	8.0305155600572e-06	8.20091216262186e-05	MOSPD1	4	4097508	4111721	-	2074	protein_coding	motile sperm domain containing 1 [Source:NCBI gene;Acc:422238]	Motile_Sperm	729	652	656	420	447	447	21.3023	21.216	20.7681	16.1564	15.1687	14.6935
ENSGALG00000006829	1653.4	1343.22	1654.51	960.698	981.477	1233.1	1550.37	1058.43	0.550312	8.06811531302207e-06	8.23340764679888e-05	SMG1	14	8731539	8790169	-	12002	protein_coding	SMG1, nonsense mediated mRNA decay associated PI3K related kinase [Source:NCBI gene;Acc:416605]	PI3_PI4_kinase	1851	1351	1709	841	973	1246	9.34676	7.59674	9.34954	5.59045	5.7057	7.07768
ENSGALG00000016480	159.891	152.119	124.887	59.4011	79.6883	74.2236	145.632	71.1043	1.03137	8.07890124717824e-06	8.23851303989271e-05	SDC1	3	101546272	101566050	-	1109	protein_coding	syndecan 1 [Source:NCBI gene;Acc:421960]	-	179	153	129	52	79	75	9.78205	9.31076	7.63765	3.7409	5.01355	4.61059
ENSGALG00000006502	339.433	413.604	307.861	165.638	220.908	229.598	353.633	205.381	0.780677	8.37579564406538e-06	8.53516342956762e-05	PCGF5	6	20551751	20576052	+	1842	protein_coding	Gallus gallus polycomb group ring finger 5 (PCGF5), mRNA. [Source:RefSeq mRNA;Acc:NM_001277361]	-	380	416	318	145	219	232	12.5027	15.2415	11.3355	6.28033	8.36766	8.58668
ENSGALG00000007125	1138.89	1266.66	1207.24	940.137	892.71	821.407	1204.26	884.751	0.445208	8.4009889971701e-06	8.55471688732561e-05	PARD3	2	13147629	13581750	+	6088	protein_coding	par-3 family cell polarity regulator [Source:NCBI gene;Acc:420468]	PDZ	1275	1274	1247	823	885	830	12.6924	14.1228	13.4491	10.7852	10.231	9.29459
ENSGALG00000039200	486.819	314.18	418.226	220.469	255.204	240.484	406.408	238.719	0.767898	8.41031454300796e-06	8.55809578426367e-05	AXIN2	18	7613207	7634458	+	2789	protein_coding	Gallus gallus axin 2 (AXIN2), mRNA. [Source:RefSeq mRNA;Acc:NM_204491]	RGS	545	316	432	193	253	243	11.8429	7.64652	10.1704	5.52094	6.38442	5.93997
ENSGALG00000007161	264.401	247.566	273.009	100.525	135.167	181.105	261.658	138.933	0.908883	8.67481205789875e-06	8.81464854328286e-05	LRRK2	1	15135366	15199297	-	9528	protein_coding	Gallus gallus leucine rich repeat kinase 2 (LRRK2), mRNA. [Source:RefSeq mRNA;Acc:NM_001287193]	Pkinase	296	249	282	88	134	183	1.88277	1.76369	1.94334	0.73686	0.989811	1.30941
ENSGALG00000009842	3673.02	3808.93	3702.08	3085.43	2895	2894.72	3728.01	2958.38	0.333785	8.68367306949471e-06	8.81736326072856e-05	RASSF3	1	33813098	33886822	+	3453	protein_coding	Gallus gallus Ras association domain family member 3 (RASSF3), mRNA. [Source:RefSeq mRNA;Acc:NM_001007851]	RA	4112	3831	3824	2701	2870	2925	72.1714	74.8757	72.7148	62.4068	58.4972	57.7505
ENSGALG00000034828	41.9825	39.7696	47.4377	6.85397	13.1133	10.8861	43.0633	10.2845	2.05539	8.9576624867705e-06	9.07616356945467e-05	RF01299	9	16356347	16356416	+	70	snoRNA	small nucleolar RNA SNORD2 [Source:NCBI gene;Acc:112533097]	-	47	40	49	6	13	11	40.6919	38.5645	45.9621	6.83844	13.0706	10.7133
ENSGALG00000033453	102.723	81.5276	84.2261	42.2662	36.3136	30.6791	89.4923	36.4196	1.3029	9.00157077989582e-06	9.11417038595564e-05	-	2	139795075	139828980	+	1563	lncRNA	-	-	115	82	87	37	36	31	4.4591	3.54063	3.65479	1.88863	1.62104	1.35216
ENSGALG00000001849	775.337	791.415	622.499	523.187	339.936	480.969	729.75	448.03	0.705097	9.01880843668043e-06	9.1251381384197e-05	-	12	2917890	2962756	-	10881	protein_coding	-	-	868	796	643	458	337	486	4.83459	4.93707	3.88011	3.35816	2.17977	3.04505
ENSGALG00000026383	6887.81	6015.15	6606.42	5418.06	4774.24	4530.61	6503.13	4907.64	0.406432	9.03969232787117e-06	9.13977692710097e-05	TMSB4X	1	124544398	124546072	+	733	protein_coding	Gallus gallus thymosin beta 4 X-linked (TMSB4X), mRNA. [Source:RefSeq mRNA;Acc:NM_001001315]	-	7711	6050	6824	4743	4733	4578	637.551	557.028	611.275	516.242	454.446	425.793
ENSGALG00000004959	594.901	546.832	539.241	407.811	380.285	376.066	560.325	388.054	0.531302	9.16409177326167e-06	9.2524203686666e-05	IRS1	9	9398655	9402191	-	3537	protein_coding	uncharacterized LOC107051846 [Source:NCBI gene;Acc:107051846]	PH	666	550	557	357	377	380	11.4116	10.4943	10.34	8.05262	7.50163	7.32445
ENSGALG00000011878	1476.53	1301.46	1409.58	1041.8	1093.44	956.989	1395.86	1030.75	0.437951	9.25267092255692e-06	9.32203323640353e-05	TCF20	1	49285282	49390517	+	6035	protein_coding	transcription factor 20 [Source:NCBI gene;Acc:417980]	-	1653	1309	1456	912	1084	967	16.5998	14.6382	15.8411	12.0565	12.6416	10.9239
ENSGALG00000042804	733.354	760.593	698.012	554.029	522.513	467.114	730.653	514.552	0.506951	9.41299063611706e-06	9.45680286333735e-05	SAMD4B	32	136980	141334	+	2606	protein_coding	sterile alpha motif domain containing 4B [Source:HGNC Symbol;Acc:HGNC:25492]	SAM_1	821	765	721	485	518	472	19.0931	19.8113	18.1661	14.8481	13.9896	12.3479
ENSGALG00000005425	5608.69	7448.84	6202.72	3092.28	4605.78	4735.46	6420.08	4144.51	0.631031	9.51180572422329e-06	9.5493435057988e-05	OGT	4	2200032	2217805	-	4494	protein_coding	O-linked N-acetylglucosamine (GlcNAc) transferase [Source:NCBI gene;Acc:422203]	TPR_1	6279	7492	6407	2707	4566	4785	84.6771	112.51	93.6102	48.0573	71.5076	72.5898
ENSGALG00000032717	27.6906	40.7638	9.68116	0	1.00871	1.97929	26.0452	0.996002	4.65548	9.54490031856472e-06	9.57582041818824e-05	-	19	539445	570383	-	678	protein_coding	C-C motif chemokine 4 homolog [Source:UniProtKB/Swiss-Prot;Acc:Q90826]	-	31	41	10	0	1	2	2.77102	4.08112	0.968438	0	0.103805	0.201107
ENSGALG00000009364	719.062	683.043	742.545	478.636	508.391	538.368	714.883	508.465	0.490776	9.67853347069807e-06	9.70305333030013e-05	PRKCI	9	19964981	19987896	-	4381	protein_coding	Gallus gallus protein kinase C iota (PRKCI), mRNA. [Source:RefSeq mRNA;Acc:NM_001031319]	Pkinase	805	687	767	419	504	544	11.136	10.583	11.4954	7.63036	8.09668	8.46549
ENSGALG00000040026	241.176	305.232	276.881	170.207	162.403	161.313	274.43	164.641	0.736636	9.79350624917889e-06	9.81141280068934e-05	-	5	53031545	53041637	-	2718	protein_coding	-	-	270	307	286	149	161	163	6.02036	7.6228	6.90905	4.37362	4.16894	4.08851
ENSGALG00000003568	83.9651	87.4931	83.258	41.1238	28.2439	33.648	84.9054	34.3386	1.3109	9.84125570196036e-06	9.8523210632556e-05	PPP1R16B	20	3767099	3812479	+	3067	protein_coding	Gallus gallus protein phosphatase 1 regulatory subunit 16B (PPP1R16B), mRNA. [Source:RefSeq mRNA;Acc:NM_001030851]	-	94	88	86	36	28	34	1.85747	1.9364	1.84114	0.936468	0.64253	0.755774
ENSGALG00000031702	2398.36	2044.16	2378.66	1582.13	1382.94	1840.74	2273.73	1601.94	0.505252	1.00304373523927e-05	0.000100347	KMT2D	33	7146897	7172921	+	16761	protein_coding	lysine methyltransferase 2D [Source:NCBI gene;Acc:425846]	FYRC	2685	2056	2457	1385	1371	1860	9.70851	8.27844	9.62514	6.59256	5.75688	7.56554
ENSGALG00000000220	794.988	686.025	891.635	428.373	550.757	567.068	790.883	515.399	0.616377	1.00925478854081e-05	0.000100897	APC	Z	46112427	46200441	-	9368	protein_coding	APC, WNT signaling pathway regulator [Source:NCBI gene;Acc:415607]	Arm	890	690	921	375	546	573	5.75773	4.97082	6.45527	3.19366	4.102	4.16998
ENSGALG00000003420	316.209	197.854	248.806	142.791	142.228	129.644	254.289	138.221	0.881819	1.01580287158362e-05	0.000101481	ZBTB8A	23	5358716	5363244	+	2957	protein_coding	zinc finger and BTB domain-containing protein 8A-like [Source:NCBI gene;Acc:112530206]	BTB	354	199	257	125	141	131	7.25538	4.54179	5.70668	3.37258	3.35596	3.02028
ENSGALG00000003146	529.694	748.662	540.209	412.381	384.319	330.542	606.188	375.747	0.690347	1.01702491569842e-05	0.000101531	CCDC92	15	5140595	5154005	+	3322	protein_coding	coiled-coil domain containing 92 [Source:NCBI gene;Acc:416817]	-	593	753	558	361	381	334	10.8184	15.2975	11.029	8.66985	8.07188	6.85446
ENSGALG00000047422	16.0784	44.7408	19.3623	0	0	1.97929	26.7272	0.659765	5.27242	1.02743234626591e-05	0.000102427	-	2	67663116	67707798	+	990	pseudogene	-	Serpin	18	45	20	0	0	2	1.10191	3.06763	1.32647	0	0	0.137728
ENSGALG00000005243	1288.95	1314.38	1331.16	1028.1	958.277	1006.47	1311.5	997.615	0.394887	1.06922293061752e-05	0.00010637	PPP3CB	6	16985735	17029305	+	2497	protein_coding	Gallus gallus protein phosphatase 3 catalytic subunit beta (PPP3CB), mRNA. [Source:RefSeq mRNA;Acc:NM_001030340]	Metallophos	1443	1322	1375	900	950	1017	35.0232	35.7304	36.1565	28.756	26.7765	27.767
[truncated: 1,641 more rows]
